# Supplementary material for: Creativity and productivity during the COVID-19 pandemic
Source: Sci Rep. 2023 Sep 5;13:14615. doi: 10.1038/s41598-023-40493-y (PMC10480470; doi:10.1038/s41598-023-40493-y)
Supplement: Supplementary file 1 — Supplementary Information. [file 41598_2023_40493_MOESM1_ESM.xlsx]

## Sheet: Data_creativity_productivity_CO
time_numerical	time	informed_consent	age	gender	Mother_tongue	Highest_school_leaving_qualification	Pupil	Vocational_student	University_student	Employed	Retired	Housewife_men_parental_leave	Unemployed	Impact_corona_creativity	Reason_impact_corona_creativity	Impact_corona_productivity	Reason_impact_corona_productivity	bfi1	bfi2	bfi3	bfi4	bfi5	bfi6	bfi7	bfi8	bfi9	bfi10	it1	it2	it3	nfc1	nfc2	nfc3	nfc4	nfc5	Risk_taking	Life_satisfaction	bfi1_u	bfi3_u	bfi4_u	bfi5_u	bfi7_u	it2_u	nfc3_u	nfc4_u	nfc5_u	Bfi_openness	Bfi_conscientiousness	Bfi_extraversion
1	spring_2020	1	33	1	1	3				1				5	Mehr Zeit um kreativ zu sein	4		1	4	1	3	2	5	3	4	3	5	3	3	3	4	6	2	2	1	1	6	5	5	3	4	3	3	6	6	7	4.5	4.5	5
1	spring_2020	1	25	2	1	5			1					5	Mehr Zeit	2	Kurzarbeit, Ausfall der Klausurenphase	2	3	4	4	5	4	4	4	3	2	4	2	4	5	7	2	2	3	5	6	4	2	2	1	2	4	6	6	5	1.5	3	4
1	spring_2020	1	46	1	1	5				1				4	Es hätte Auswirkungen in Richtung kreativer, da die Zeit ungewöhnlich ist und dadurch neue Möglichkeiten/Potentiale schafft, Da ich aber arbeiten muss und privat eingespannt bin, finde ich wenig Zeit dafür,	4	gleiches wie oben - durch den Zeiteffekt der sich ergäbe bei weniger Arbeit/Eingespanntsein wäre ich produktiver da durch die Zeit inspiriert,	2	5	3	3	3	4	2	3	2	4	4	1	4	5	4	3	3	3	6	5	4	3	3	3	4	5	5	5	5	3.5	3	4
1	spring_2020	1	26	2	1	5				1				5	Zwang neue Ideen zu entwickeln gegeben, Firmenabsicherung braucht Innovation, Erschließung neuer Ideen und unbürokratische Umsetzung	3	Druck fehlt, Verteilung der Aufgaben über längeren Zeitraum	2	4	2	1	2	5	3	4	2	5	3	1	4	5	7	2	2	1	6	5	4	4	5	4	3	5	6	6	7	4.5	4	4.5
1	spring_2020	1	44	1	1	3				1				4		4		1	4	2	5	4	5	2	4	1	4	4	1	4	2	2	5	6	4	6	6	5	4	1	2	4	5	3	2	4	3	4	5
1	spring_2020	1	21	1	2	5			1					4		3	Ich kann weniger unternehmen	4	5	4	3	5	3	1	5	4	2	4	2	5	4	6	4	3	3	5	4	2	2	3	1	5	4	4	5	5	1.5	3.5	2.5
1	spring_2020	1	51	2	1	5				1				4	Ich arbeite nach wie vor als Architekt	5	unkonzentrierter, abgelenkter	2	4	2	3	1	5	4	5	2	5	4	2	4	1	7	7	1	1	3	6	4	4	3	5	2	4	1	7	7	5	4.5	4.5
1	spring_2020	1	23	1	1	5			1					3	zeigt sich dadurch, dass ich oft mit meinem Tag nichts anfange, obwohl ich so viel Zeit habe, Liegt wohl daran, dass die Krise mich ständig beschäftigt/ besorgt und bestimmt auch daran, dass ich keine Input von außen mehr habe und keinen richtigen Tagesablauf	3	dasselbe wie oben, außerdem hab ich momentan nicht viel zu tun, da ich durch die Krise meine Job verloren habe und die Uni noch nicht angefangen hat	4	3	4	4	2	2	3	4	4	4	4	2	3	3	4	4	6	6	5	5	2	2	2	4	3	4	4	2	2	4	3	2
1	spring_2020	1	43	1	1	5				1				4	weniger Gelegenheit zu Kreativität durch Homeoffice und weniger Aufgaben, gleichzeitig mehr geistigen Freiraum, da tägliche Anforderungen wegfallen, die Kreativität behindern - insgesamt gleicht sich beides aus	3	ich brauche mehr Stress, um produktiver sein zu können, durch Homeoffice und Wegfall von Aufgaben fehlt dieser (das hat aber nichts mit dem Homeoffice an sich zu tun - zuhause arbeiten ist noch vergleichweise gut für die Produktivität)	4	4	1	2	4	3	2	4	1	4	5	1	5	6	7	1	3	1	5	6	2	5	4	2	4	5	7	5	7	3	4.5	2.5
1	spring_2020	1	19	2	1	5			1					4		2	Meine allgemeinen täglichen Strukturen wie das Arbeiten oder der Besuch im Fitnessstudio entfallen, was meine Routinen sabotiert und dadurch weniger intuitiv verlaufen lässt,	1	5	4	5	2	5	3	3	4	3	3	1	4	5	7	1	1	1	5	7	5	2	1	4	3	5	7	7	7	3.5	2.5	5
1	spring_2020	1	22	2	1	5			1					5	- bessere Planung für das weitere Vorgehen im Studium - Startup: neue Ideen finden, um sich an die Bedinungen anzupassen	5		4	4	2	2	4	3	1	4	4	5	3	2	3	7	7	1	1	1	5	4	2	4	4	2	5	4	7	7	7	3.5	4	2.5
1	spring_2020	1	31	1	1	5				1				4	Ich kann nicht, sagen, dass ich durch die Krise mehr oder weniger kreativer geworden bin, Ich habe nur eher mehr die Zeit meine Ideen für das Studium, für das eigene Zuhause umzusetzen,	5	Ich habe mehr Zeit zuhause alles systematisch anzugehen und abzuarbeiten ohne Kollegen-Pausen-Gespräche, Und ich habe mehr Raum meinen Gedanken freien Lauf zu lassen,	4	4	1	2	3	4	4	5	4	5	4	2	4	7	7	1	1	1	5	5	2	5	4	3	2	4	7	7	7	4	5	3
1	spring_2020	1	22	2	1	5			1					3	Aufgrund der Einschränkungen im öffentlichen Leben und den dadurch fehlenden Ausgleichsmöglichkeiten, Zudem sind die Bibliotheken, in denen ich den Großteil meiner universitären und sonstigen Pflichten erledige, geschlossen, Allgemein gesagt, liegt es wahrscheinlich an den fehlenden Möglichkeiten neue Arbeitsumgebungen aufzusuchen und nur auf mein Zuhause beschränkt zu sein, Die Auswirkungen zeig…	4		2	4	1	1	1	5	3	5	4	4	4	2	4	5	7	2	3	1	5	6	4	5	5	5	3	4	6	5	7	4.5	5	4.5
1	spring_2020	1	23	1	1	5			1	1				4		3		4	4	1	3	1	3	1	5	4	5	3	1	4	2	3	1	5	1	4	6	2	5	3	5	5	5	7	3	7	5	5	2.5
1	spring_2020	1	26	1	1	4			1	1				3	Ich habe mir eine lange Liste geschrieben, was ich in der freien Zeit erledigen möchte, Dadurch erledige ich viel für die Uni und viel im Haushalt, weshalb ich weniger kreative Dinge mache,	4	Ich habe mir eine lange Liste geschrieben, was ich in der freien Zeit erledigen möchte, Dadurch erledige ich viel für die Uni und viel im Haushalt, Durch die vermehrte Zeit zu Hause und Planung der Ziele in dieser Zeit, erledige ich mehr,	1	5	1	4	2	4	2	3	3	5	4	2	4	4	5	3	3	4	4	5	5	5	2	4	4	4	5	5	4	4.5	4	4.5
1	spring_2020	1	26	1	1	5			1	1				3	mehr Stress auf Arbeit, der die Fehlzeiten von Mitarbeitern mit Kindern, ausgeglichen werden müssen	4	-	4	4	3	4	2	2	2	5	2	4	5	1	4	6	6	1	1	1	7	6	2	3	2	4	4	5	7	7	7	4	4	2
1	spring_2020	1	22	1	1	5			1					2		5	Mehr Zeit	5	4	1	4	4	3	4	5	2	2	3	2	4	6	7	4	6	1	2	6	1	5	2	2	2	4	4	2	7	2	5	2
1	spring_2020	1	22	1	1	5			1					4		4		1	4	2	4	4	5	1	4	4	2	3	3	2	3	4	2	2	1	5	6	5	4	2	2	5	3	6	6	7	2	4	5
1	spring_2020	1	26	2	1	5			1					4	Unsicherheit	4		4	2	2	2	5	4	3	4	5	1	4	3	4	2	5	2	3	5	3	3	2	4	4	1	3	3	6	5	3	1	4	3
1	spring_2020	1	21	2	1	5			1	1				6	neue situation -> neue möglichkeiten	6	home-office, uneingeschränkter	4	1	5	5	2	4	5	4	2	4	2	4	2	6	7	2	2	1	7	6	2	1	1	4	1	2	6	6	7	4	2.5	3
1	spring_2020	1	58	1	1	3				1				1	Antriebslosigkeit	2	Antriebslosigkeit	1	4	3	3	5	3	2	4	2	3	3	1	3	3	3	1	5	1	3	4	5	3	3	1	4	5	7	3	7	2	3.5	4
1	spring_2020	1	23	2	1	5			1					5	Mehr Zeit aufgrund von Kurzarbeit ;)	6		4	5	4	2	2	3	4	3	4	4	4	1	4	1	1	1	1	1	6	4	2	2	4	4	2	5	7	7	7	4	2.5	2.5
1	spring_2020	1	43	1	1	5				1				3	Mein Kopf beschäftigt sich mit anderen Dingen,	3	Vorhaben werden nicht umgesetzt	1	4	3	3	2	5	2	5	2	3	4	1	4	5	7	5	2	1	3	2	5	3	3	4	4	5	3	6	7	3.5	4	5
1	spring_2020	1	22	2	1	5				1				4	Ich kann weiterhin meine Tätigkeiten nachgehen ohne dass ich finanziell oder sont irgendwie eingeschränkt bin, Lediglich der Kontakt mit anderen wurde eingeschränkt,	4	Im Home Office kann ich genauso gut arbeiten wie auf der Arbeit,	1	4	4	5	3	5	4	4	4	5	4	2	3	4	6	5	3	5	3	6	5	2	1	3	2	4	3	5	3	4	3	5
1	spring_2020	1	63	1	1	3				1				2	Auf Enkelkinder aufpassen,,	4		3	5	4	3	2	4	3	4	4	4	3	3	4	4	5	3	5	2	5	6	3	2	3	4	3	3	5	3	6	4	3	3.5
1	spring_2020	1	53	2	1	3				1				4		3	Antriebslosigkeit	2	2	4	2	5	4	4	4	2	2	3	2	3	3	4	3	3	3	3	4	4	2	4	1	2	4	5	5	5	1.5	3	4
1	spring_2020	1	50	1	1	5				1				5	viel zu Hause viel Zeit	5	viel Zeit	3	4	1	4	1	5	2	5	4	5	4	2	4	6	6	4	3	2	3	6	3	5	2	5	4	4	4	5	6	5	5	4
1	spring_2020	1	24	1	1	3				1				3		2		4	5	5	2	4	4	3	4	4	1	2	4	2	2	3	4	1	2	4	4	2	1	4	2	3	2	4	7	6	1.5	2.5	3
1	spring_2020	1	26	1		4				1				4		2	Weniger Möglichkeiten für Unternehmungen	4	2	3	4	5	4	2	5	2	2	3	3	2	4	2	4	6	5	4	5	2	3	2	1	4	3	4	2	3	1.5	4	3
1	spring_2020	1	24	1	1	4				1				2	Kann meine Kreativität nicht umsetzen	2	Kann das geplante nicht umsetzen	3	1	1	3	2	4	2	5	2	4	1	4	2	3	3	5	5	1	7	5	3	5	3	4	4	2	3	3	7	4	5	3.5
1	spring_2020	1	53	2	1	3				1				2	Keine Ahnung keine Lust was zu gestalten	2	Gestresste Menschen um mich herum	3	5	3	3	1	4	1	3	3	5	4	4	2	3	3	4	4	2	4	4	3	3	3	5	5	2	4	4	6	5	3	3.5
1	spring_2020	1	23	1	1	5			1					1	Sehr antriebslos, keine Motivation irgendwas zu machen,	1		1	3	4	4	1	4	2	5	1	5	4	1	4	6	4	5	6	6	3	6	5	2	2	5	4	5	3	2	2	5	3.5	4.5
1	spring_2020	1	39	1	2	4			1					4		3	Der Ausgleich fehlt	1	3	2	2	1	5	2	3	2	5	4	1	3	7	6	2	7	1	6	6	5	4	4	5	4	5	6	1	7	5	3.5	5
1	spring_2020	1	53	1	1	3				1				5	Mache neue Sachen	5	Ergreife mehr Initiativen	2	3	1	5	3	4	4	4	1	4	4	2	3	4	4	2	2	2	5	5	4	5	1	3	2	4	6	6	6	3.5	4.5	4
1	spring_2020	1	58	1	1	3				1				6	Ich habe viel mehr Zeit für mich, Der Kopf ist frei,	5	Keine Termine, kein Druck, Ich kann bei der Sache bleiben,	1	4	1	1	1	4	2	4	4	5	4	1	4	2	5	4	3	2	4	5	5	5	5	5	4	5	4	5	6	5	4.5	4.5
1	spring_2020	1	21	1	1	4		1						3		5		4	4	2	2	2	3	4	4	5	5	3	2	4	4	6	2	4	2	3	3	2	4	4	4	2	4	6	4	6	4.5	4	2.5
1	spring_2020	1	19	1	1	5		1						4		5		1	5	5	5	4	4	2	3	1	2	2	3	2	2	4	2	6	3	5	4	5	1	1	2	4	3	6	2	5	2	2	4.5
1	spring_2020	1	23	1	1	4				1				6	Man möchte, dass es anderen gut geht, denkt sehr viel an seine Familie, Versucht mit anderen Pläne zu entwickeln,	5	Man möchte, dass es anderen gut geht, denkt sehr viel an seine Familie, Versucht mit anderen Pläne zu entwickeln,	1	5	2	5	1	4	2	4	4	4	4	2	4	2	5	3	3	2	5	6	5	4	1	5	4	4	5	5	6	4.5	4	4.5
1	spring_2020	1	28	2	1	4				1				4		4		4	4	4	4	4	5	2	4	2	4	3	2	3	5	4	4	3	2	6	6	2	2	2	2	4	4	4	5	6	3	3	3.5
1	spring_2020	1	57	2	1	3				1				4	Bin gelassen	4	Mach normal weiter	4	4	2	2	4	4	2	5	4	2	3	4	3	4	5	3	4	3	5	5	2	4	4	2	4	2	5	4	5	2	4.5	3
1	spring_2020	1	22	1	1	4			1					5	Homeworkouts selbst ausgedacht	3	Zu viel Zeit vor dem Fernseher/ Laptop	4	3	2	4	5	3	2	5	4	2	3	2	4	5	4	1	2	1	4	6	2	4	2	1	4	4	7	6	7	1.5	4.5	2.5
1	spring_2020	1	22	1	1	5				1				4		3	Durch keinen geregelten Alltag,	3	5	3	4	1	4	3	4	5	5	4	2	4	4	6	4	5	3	2	5	3	3	2	5	3	4	4	3	5	5	3.5	3.5
1	spring_2020	1	30	1	1	5			1					4		3	Ich muss mich an den neuen Rhythmus gewöhnen,	3	4	1	2	1	4	1	5	4	5	4	2	4	4	7	2	1	1	5	6	3	5	4	5	5	4	6	7	7	5	5	3.5
1	spring_2020	1	20	1	1	5			1					4		3		3	3	4	2	3	3	3	5	4	4	3	4	2	3	3	2	3	3	1	6	3	2	4	3	3	2	6	5	5	3.5	3.5	3
1	spring_2020	1	22	1	1	5			1					5	Langeweile führt dazu, dass ich mich an Dinge erinnere, die ich schon länger mal machen wollte, aber nie die Zeit gefunden habe,	4	weniger Aufgaben	4	4	3	4	3	4	3	4	4	5	3	2	3	5	7	1	2	2	2	3	2	3	2	3	3	4	7	6	6	4	3.5	3
1	spring_2020	1	20	1	1	5			1					4		3	Wesentlich weniger Ansporn etwas produktives zu machen	2	4	4	2	5	4	3	5	4	1	4	2	3	4	4	2	3	1	4	5	4	2	4	1	3	4	6	5	7	1	3.5	4
1	spring_2020	1	24	1	1	5			1					4	Die Corona-Krise hat in diesem Bereich keinen Einfluss	3	Die Motivation, wenn man nur zu Hause ist, geht zwar selten aber manchmal etwas verloren	2	2	2	3	2	4	3	5	2	2	3	2	4	5	6	2	2	2	3	6	4	4	3	4	3	4	6	6	6	3	4.5	4
1	spring_2020	1	19	1	1	5			1					3		3		4	3	3	2	3	3	3	4	2	3	3	3	3	4	3	5	5	4	4	6	2	3	4	3	3	3	3	3	4	3	3.5	2.5
1	spring_2020	1	66	2	1	5					1			4	Keine Auswirkungen, alles wie zuvor, nur verschoben	3	Einsätze in Projekten werden zurückgestellt	4	4	1	5	5	4	3	4	2	3	3	3	4	5	5	2	2	1	5	6	2	5	1	1	3	3	6	6	7	2	4.5	3
1	spring_2020	1	23	1	1	5		1						4		5		3	5	2	2	5	5	4	4	5	4	3	2	3	3	6	5	6	2	5	4	3	4	4	1	2	4	3	2	6	2.5	4	4
1	spring_2020	1	24	1	1	5			1					4	Nimmt keinen Einfluss auf die Kreativität	3	Durch Home Office ist es schwierig, sich manchmal zu motivieren	2	4	2	4	2	4	2	5	2	2	4	2	3	5	6	2	2	2	3	6	4	4	2	4	4	4	6	6	6	3	4.5	4
1	spring_2020	1	20	1	1	5			1					5	Viel Zeit zum nachdenken Motivierter und mehr Zeit Dinge zu tun die man sonst nicht macht	5	Viel Zeit Dinge anzupacken	4	4	3	2	2	3	2	5	3	4	4	1	4	4	5	2	2	2	5	5	2	3	4	4	4	5	6	6	6	4	4	2.5
1	spring_2020	1	59	2	1	4				1				6	Es daran, dass man aufmerksamer geworden ist, es ist nicht alles gleich selbstverständlich, Man denkt über vieles nach,	5	Ablenkung von einer möglichen Gefahr	3	4	2	4	4	3	3	4	3	4	4	3	4	3	2	4	4	2	6	6	3	4	2	2	3	3	4	4	6	3	4	3
1	spring_2020	1	23	1	1	5			1					4		3	Mehr freie Zeit	2	3	4	3	4	4	3	4	3	2	4	3	3	4	4	2	4	2	4	5	4	2	3	2	3	3	6	4	6	2	3	4
1	spring_2020	1	23	1	1	5	1			1				4		6	Ich habe mehr Zeit,	4	5	2	2	5	4	3	4	5	3	4	2	4	3	5	2	4	2	2	4	2	4	4	1	3	4	6	4	6	2	4	3
1	spring_2020	1	29	1	1	5				1				2	Weniger Antrieb -> Unkreativer	3		2	4	4	5	2	5	3	4	2	4	4	1	4	3	3	3	6	4	5	6	4	2	1	4	3	5	5	2	4	4	3	4.5
1	spring_2020	1	20	1	1	5			1					1	Dadurch, dass man in seinem sozialen Leben sehr eingeschränkt ist, erhalte ich wenig Inspiration durch Mitmenschen, Die fehlenden sozialen Kontakte, sowie die nicht mehr ausübbaren Freizeitaktivitäten wirken sich eher negativ auf meine Gesamtstimmung aus, Man kann nicht so viel erleben wie man es gerne möchte und jeden Tag nach dem Aufstehen muss man sich neue Sachen überlegen, damit man nicht in…	1	Ich bin antriebslos und weiteres Vorgehen sowie die Entwicklung und Dauer dieses Zustandes sind ungewiss,	5	1	1	4	1	4	5	5	5	4	2	5	2	4	6	2	3	1	3	4	1	5	2	5	1	1	6	5	7	4.5	5	2.5
1	spring_2020	1	22	2	1	5			1					5		2	Keine klare Struktur im Tag	1	4	4	3	4	5	4	4	2	5	3	4	2	2	6	2	5	2	5	6	5	2	3	2	2	2	6	3	6	3.5	3	5
1	spring_2020	1	24	1	1	5		1						5	Ich habe mehr Zeit zur Verfügung gehabt,	3	Die Eingrenzung der Freiheit	2	4	2	2	1	2	3	4	2	4	4	2	4	5	5	2	4	1	4	6	4	4	4	5	3	4	6	4	7	4.5	4	3
1	spring_2020	1	66	1	1	5					1			5	ich versuche abzuschalten und meinen Tag "wie immer" zu gestalten, kreativer, da Brot selbst backen, Gurken ziehen, neue Rezepte entwickeln	4		3	1	1	1	1	3	4	4	4	5	1	5	1	4	3	2	6	2	3	5	3	5	5	5	2	1	6	2	6	5	4.5	3
1	spring_2020	1	23	1	1	5				1				7	Durch die neue Situation kommen neue Ideen und neue Strategien, angepasst auf die aktuellen Umstände	3	Durch die viele Beschäftigung mit dem Thema, Stundenreduzierung im Unternehmen und Probleme und Herausforderungen durch das eingeführte Home Office	1	5	1	5	1	5	2	4	2	5	5	2	5	5	7	2	4	3	6	6	5	5	1	5	4	4	6	4	5	5	4.5	5
1	spring_2020	1	21	2	1	5			1					5	mehr Zeit, in der man sich viel mit seinen Gedanken beschäftigen kann,	4		1	4	5	3	1	5	4	5	4	5	4	3	4	5	7	2	2	4	5	6	5	1	3	5	2	3	6	6	4	5	3	5
1	spring_2020	1	59	1	1	4								5	Kinderbetreung und mehr zeit	4		3	3	1	3	1	3	3	5	2	4	4	2	4	1	2	2	4	1	4	7	3	5	3	5	3	4	6	4	7	4.5	5	3
1	spring_2020	1	18	2	1	5	1		1					4		3	keine geregelte Woche	2	4	2	3	4	4	2	4	2	4	4	2	4	3	7	2	2	2	6	5	4	4	3	2	4	4	6	6	6	3	4	4
1	spring_2020	1	19	1	1	5			1					3	Antriebslosigkeit, Müdigkeit	2	Home-Office wirkt sich unproduktiver aus	2	4	4	1	1	5	3	4	2	4	3	4	3	5	4	4	4	3	4	5	4	2	5	5	3	2	4	4	5	4.5	3	4.5
1	spring_2020	1	22	1	1	4			1					6	Man lässt sich mehr einfallen, da man viel mehr Zeit hat,	5	Ich erledige Sachen schneller, da ich keine Ausreden habe was ich stattdessen machen könnte,	2	4	3	5	1	4	4	3	2	5	4	2	3	5	6	2	3	3	6	4	4	3	1	5	2	4	6	5	5	5	3	4
1	spring_2020	1	24	1	1	5			1					5	Mehr Zeit, um Dinge auszuprobieren	4	Abgabe der Masterarbeit hat sich nicht verändert	4	4	4	4	3	3	1	3	4	4	4	2	4	4	6	2	4	2	5	5	2	2	2	3	5	4	6	4	6	3.5	2.5	2.5
1	spring_2020	1	20	1	1	4			1					5	Mehr Zeit seine Keativität auszuleben,	4		4	2	2	4	1	2	5	5	2	5	2	3	2	7	6	2	2	2	2	3	2	4	2	5	1	3	6	6	6	5	4.5	2
1	spring_2020	1	24	1	1	5		1		1				4		4		2	5	4	2	4	3	3	4	4	3	3	2	3	4	5	4	4	3	4	4	4	2	4	2	3	4	4	4	5	2.5	3	3.5
1	spring_2020	1	78	1	1	2					1			1	Besorgnis	2	Keine Motivation	5	2	1	1	4	5	5	5	5	5	3	3	2	1	7	7	7	6	1	1	1	5	5	2	1	3	1	1	2	3.5	5	3
1	spring_2020	1	19	2	1	4	1							5	Mehr Zeit, viel alleine, nicht so viele verpflichtenden Aufgaben und somit mehr platz um Kreativität auszuleben,	6	Ich kann mir den gesamten Tag selbst strukturieren und einplanen,	4	5	1	5	1	3	2	4	3	4	4	1	4	7	7	1	1	1	5	7	2	5	1	5	4	5	7	7	7	4.5	4.5	2.5
1	spring_2020	1	24	1	1	5			1					3	Ich bekomme weniger (neue) Eindrücke von der Außenwelt,	2	Weniger Struktur im Tagesablauf, keine Termine, häufiger am Handy, wenig Verpflichtungen	3	2	4	3	1	3	4	5	2	5	3	3	3	3	6	2	3	4	3	5	3	2	3	5	2	3	6	5	4	5	3.5	3
1	spring_2020	1	23	2	1	5			1	1				7	Ich muss in meinem Beruf als Gesundheit- und Krankenpfleger gut improvisieren können, wäre die Corona Krise nicht, wäre ich nicht als Reservist in meinem alten Beruf aktiv,	7	Aufgrund meines Dienstes als Reservist und meiner Arbeit auf einer COVID-19 Isolationsstation arbeite ich immer stets bemüht und ich werde demnächst versuchen mein Studium mit meinem Beruf/ Freiwilligen Dienst vereinbaren zu müssen ohne das eine noch das andere zu vernachlässigen,	3	4	4	4	3	4	2	4	5	5	4	1	4	6	7	2	2	1	6	6	3	2	2	3	4	5	6	6	7	4	3	3.5
1	spring_2020	1	24	3	1	5			1	1				5	habe mehr Zeit für Freizeitbeschäftigungen und spiele dadurch z,B, öfter als sonst Gitarre	3	habe Schwierigkeiten, meinen Tag zu Hause zu strukturieren und mit Aufgaben wirklich anzufangen und mich nicht ablenken zu lassen	1	1	4	1	1	5	4	2	5	5	3	3	1	6	7	2	2	1	6	2	5	2	5	5	2	3	6	6	7	5	2	5
1	spring_2020	1	51	1	1	5				1				6	Weniger Möglichkeiten des Konsums, man muss improvisieren, mit Dingen, die vorhanden sind	3	Allg Lähmung ringsum, Entschleunigung, mehrfache Belastung Arbeit + Familie	2	4	2	2	1	5	4	5	2	5	3	3	4	5	6	7	6	3	5	6	4	4	4	5	2	3	1	2	5	5	4.5	4.5
1	spring_2020	1	55	2	1	5				1				4	Gehe weiter meiner Berufstätigkeit nach	2	Geringerer Arbeitsumfang	3	4	3	4	1	4	2	5	2	4	5	2	4	5	7	2	2	1	6	6	3	3	2	5	4	4	6	6	7	4.5	4	3.5
1	spring_2020	1	28	2	1	5				1				4	Keine Unterschiede bemerkbar	4	Keine Unterschiede bemerkbar	2	5	4	5	1	4	4	3	2	5	4	3	5	7	7	1	1	1	5	4	4	2	1	5	2	3	7	7	7	5	2.5	4
1	spring_2020	1	42	2	1	5				1				4	keine Auswirkungen	4		4	1	1	3	5	2	3	4	1	4	1	1	4	7	7	1	1	1	6	5	2	5	3	1	3	5	7	7	7	2.5	4.5	2
1	spring_2020	1	28	2	1	5			1	1				5	Mehr Zeit um kreativ nachzudenken, da man beruflich und privat eingeschränkter ist	5	Keine Ablenkung am Arbeitsplatz, ich bin produktiver im Home Office	1	2	1	4	4	4	4	5	1	5	2	3	2	5	5	2	2	2	7	6	5	5	2	2	2	3	6	6	6	3.5	5	4.5
1	spring_2020	1	37	1	1	5				1				3	WebEx und kinderbetreuung führen zu wenig Ruhe und Selbstbestimmung	3	Kinderbetreuung und weniger Ruhe	1	2	3	4	2	3	4	4	2	5	2	3	2	3	2	4	5		3	6	5	3	2	4	2	3	4	3		4.5	3.5	4
1	spring_2020	1	27	1	1	5				1				4		5	Durch mehr Zeit daheim	4	4	4	2	2	2	1	4	5	5	3	2	4	5	6	4	4	3	3	4	2	2	4	4	5	4	4	4	5	4.5	3	2
1	spring_2020	1	27	2	1	5			1					6	Mehr eigene Zeit, introvertierte Menschen profitieren von reizarmer Umwelt	7	Arbeitsleistung	4	2	4	2	2	4	5	5	2	4	2	3	2	6	6	2	1	1	2	5	2	2	4	4	1	3	6	7	7	4	3.5	3
1	spring_2020	1	22	1	1	5			1					5	mehr zeit	4	mache genauso viel wie vorher	1	4	2	3	3	5	1	4	4	2	4	1	4	3	5	2	4	2	3	6	5	4	3	3	5	5	6	4	6	2.5	4	5
1	spring_2020	1	25	1	1	5			1	1				6	Freizeitgestaltung	6	Teilweise mehr Zeit zum Lernen anderer Dinge, beispielsweise Verfeinerung einer Fremdsprache und Intensivierung der Lerneinheiten für das Studium	4	5	1	5	1	4	1	5	2	5	4	1	4	7	7	2	2	1	5	6	2	5	1	5	5	5	6	6	7	5	5	3
1	spring_2020	1	26	1	1	5			1	1				7	Viel mehr Zeit für Projekte die sonst über Wochen gehen würden	5	Ich schaffe es schneller Dinge zu Ende zu bringen	1	5	2	5	1	5	1	4	4	4	5	2	3	2	5	3	6	5	7	7	5	4	1	5	5	4	5	2	3	4.5	4	5
1	spring_2020	1	59	2	1	4				1				5	Man muss allgemein neue Wege finden,	3	Durch die allgemeinen Einschränkungen,	3	3	2	4	1	3	2	5	1	5	4	1	4	4	5	1	1	1	4	5	3	4	2	5	4	5	7	7	7	5	4.5	3
1	spring_2020	1	53	2	1	5				1				7	Aktive Corona-Forschung	5	Neue Forschungthemen auf der einen Seite, aber auch Beschränkung von Arbeitsmöglichkeiten auf der anderen	4	4	2	3	2	1	4	4	1	5	4	2	4	4	4	2	2	3	6	6	2	4	3	4	2	4	6	6	5	4.5	4	1.5
1	spring_2020	1		2	1	5			1	1				4		2		2	3	2	4	2	5	2	2	1	4	3	2	4	7	6	3	3	1	6	6	4	4	2	4	4	4	5	5	7	4	3	4.5
1	spring_2020	1	20	1	1	5			1					5	Wenn man nur zu Hause ist sucht man nach Beschäftigung und man wird fündig	3	Meine Motivation kommt eher von außen	3	4	2	1	1	3	3	4	4	5	3	3	3	2	6	3	4	3	3	4	3	4	5	5	3	3	5	4	5	5	4	3
1	spring_2020	1	52	1	1	3				1				4		4		2	4	1	2	5	5	2	4	2	1	4	3	4	3	2	2	5	4	3	5	4	5	4	1	4	3	6	3	4	1	4.5	4.5
1	spring_2020	1	54	2	1	5				1				4	fühle keine Veränderung der Kreativität	4	keine Auswirkungen	4	1	4	3	2	1	2	5	2	2	4	2	4	3	3	4	5	4	3	6	2	2	3	4	4	4	4	3	4	3	3.5	1.5
1	spring_2020	1	52	1	1	5				1				5	Krisensituationen erfordern Ideen für Anpassung/ Lösungen	5	mehr Arbeitsaktivität	2	4	1	4	2	2	3	4	1	4	3	2	4	4	4	2	4	1	4	6	4	5	2	4	3	4	6	4	7	4	4.5	3
1	spring_2020	1	19	2	1	5			1	1				6	Man achtet mehr auf die Dinge die gebraucht werden und wie man anderen helfen kann, Des Weiteren erwische ich mich selbst bei Gedankengängen, die unterschiedliche Szenarien zu der Krise behandeln,	7	MN wird nicht „abgelenkt“ von äußeren Einflüssen wie Freunden etc, Man ist quasi dazu gezwungen sich mit seinen eigenen Gedanken zu beschäftigen, Außerdem habe ich alle guten Serien und Filme auf Netflix soweit durchgeschaut, so dass ich meine Zeit wertvoller einsetzen kann,	2	5	2	4	4	4	4	4	4	5	4	1	4	3	7	2	1	1	4	6	4	4	2	2	2	5	6	7	7	3.5	4	4
1	spring_2020	1	24	1		5								4	/	4	/	5	1	4	4	4	4	1	5	1	4	3	3	2	4	3	6	7	6	6	6	1	2	2	2	5	3	2	1	2	3	3.5	2.5
1	spring_2020	1	52	2	1	5				1				7	habe mehr Zeit, andere Dinge werden wichtig, perspektivwechsel persönlich und global	6	s, o,	2	5	4	4	1	4	2	3	3	5	5	1	5	2	5	5	5	4	7	7	4	2	2	5	4	5	3	3	4	5	2.5	4
1	spring_2020	1	55	1	1	5				1				4		4		2	4	1	2	4	4	2	5	2	3	4	2	4	4	5	2	2	2	2	5	4	5	4	2	4	4	6	6	6	2.5	5	4
1	spring_2020	1	20	1	1	5			1					6	durch die soziale Isolation, habe ich sehr viel Zeit zum Zeichnen und anderen kreativen Tätigkeiten,	5	Ich versuche die viele Zeit bestmöglich zu nutzen,	4	4	3	3	1	3	2	4	4	5	4	2	3	3	4	3	4	4	2	5	2	3	3	5	4	4	5	4	4	5	3.5	2.5
1	spring_2020	1	49	1	1	5				1				5	Es müssen neue Wege gefunden werden, Wir müssen bestimmte Abläufe ändern/ adaptieren	5	S oben	2	5	4	3	2	4	2	4	2	4	5	2	4	4	4	3	2	2	5	5	4	2	3	4	4	4	5	6	6	4	3	4
1	spring_2020	1	23	1	2	5			1					4	Kein Unterschied- ich war noch nie Kreativ	3	Viel Hausarbeit	1	3	1	4	5	5	1	3	4	1	5	1	4	5	6	2	3	1	2	6	5	5	2	1	5	5	6	5	7	1	4	5
1	spring_2020	1	49	1	1	3				1				6	Ich darf gerade nur selten arbeiten und habe viel Zeit,	7	An der zur Verfügung stehenden Zeit,	2	5	1	4	1	4	3	4	2	4	5	2	5	5	4	2	4	1	5	6	4	5	2	5	3	4	6	4	7	4.5	4.5	4
1	spring_2020	1	53	1	1	5				1				4		4		3	4	1	4	1	4	3	3	2	3	3	2	4	5	5	2	4	3	5	5	3	5	2	5	3	4	6	4	5	4	4	3.5
1	spring_2020	1	61	2	1	5				1				4	Ich bin nicht beängstigt und glaube, das einige Menschen ihr Verhalten gegenüber anderen verbessern werden,	4		1	5	1	4	1	4	4	4	1	2	4	1	4	2	6	2	2	1	7	7	5	5	2	5	2	5	6	6	7	3.5	4.5	4.5
1	spring_2020	1	60	1	1	4				1				4		1		4	5	1	2	5	4	1	4	5	2	3	1	5	2	4	4	5	5	6	7	2	5	4	1	5	5	4	3	3	1.5	4.5	3
1	spring_2020	1	23	2	1	5			1					6		6		1	4	2	4	2	2	2	2	2	2	3	2	4	4	5	2	2	1	4	5	5	4	2	4	4	4	6	6	7	3	3	3.5
1	spring_2020	1	56	2	1	5				1				5	Muss Alternativen zu den vorgegeben Einschränkungen finden	3	Homeoffice und besetzte Telefonleitungen	2	4	4	3	4	4	4	3	2	3	4	2	4	4	3	5	5	5	5	6	4	2	3	2	2	4	3	3	3	2.5	2.5	4
1	spring_2020	1	21	1	1	5			1					6	Ich habe mehr Zeit dafür, Dinge zu machen, wofür ich mir sonst keine Zeit genommen hätte,	5	Ich habe mehr Zeit, ich mache Sachen, die ich sonst nie gemacht hätte,	1	5		2	2	5	4	4	4	3	4	1	5	5	7	4	5	1	4	7	5		4	4	2	5	4	3	7	3.5	4	5
1	spring_2020	1	23	2	1	5				1				4		2		2	4	4	4	2	4	4	2	4	4	2	2	2	2	7	4	4	2	5	6	4	2	2	4	2	4	4	4	6	4	2	4
1	spring_2020	1	51	1	1	5						1		4	Ich lebe mein Leben wie zuvor und mache mir erst dann Gedanken, wenn es soweit sein sollte,	4	Ich lebe und lasse leben,	5	3	1	4	1	2	2	5	4	4	4	2	4	5	6	2	1	2	2	6	1	5	2	5	4	4	6	7	6	4.5	5	1.5
1	spring_2020	1	24	1	1	5			1					5	"Ich empfinde wenig Zeitdruck, so dass ich in kreativen Tätigkeiten aufgehen kann ohne ständig ""etwas im Hinterkopf"" haben zu müssen, Ich halte mich sehr oft in der Natur auf,"	6	Es werden Dinge schneller erledigt, wie z,B, der jährliche Hausgroßputz, die Planung der Gartengestaltung,	2	4	3	4	1	4	2	5	3	4	4	2	4	4	4	2	3	2	6	4	4	3	2	5	4	4	6	5	6	4.5	4	4
1	spring_2020	1	25	1	1	5			1					4		6		4	5	4	2	3	4	3	3	4	4	4	2	4	3	7	4	3	1	3	5	2	2	4	3	3	4	4	5	7	3.5	2.5	3
1	spring_2020	1	29	2	1	5				1				4		5		5	4	4	4	5	2	2	4	4	4	4	1	4	4	6	4	2	4	3	5	1	2	2	1	4	5	4	6	4	2.5	3	1.5
1	spring_2020	1	26	1	1	4			1					1	Ich bin zu antriebslos um etwas anzufangen, kann mich nicht konzentrieren bzw, versuche es manchmal gar nicht erst	1	Sieze oben	4	4	3	5	1	3	2	2	2	5	5	1	4	5	7	3	1	2	6	5	2	3	1	5	4	5	5	7	6	5	2.5	2.5
1	spring_2020	1	56	2	1	5				1				6	Freizeitgestaltung	6	Erhöhtes Engagement	4	4	3	4	3	5	1	5	3	4	4	1	3	4	5	2	2	1	3	6	2	3	2	3	5	5	6	6	7	3.5	4	3.5
1	spring_2020	1	26	1	1	5			1	1				5	Mehr Zeit, weniger Ausgleich im Alltag	2		1	4	4	3	2	5	3	4	1	4	4	2	4	3	4	5	2	2	4	5	5	2	3	4	3	4	3	6	6	4	3	5
1	spring_2020	1	57	2	1	5				1				6	Wesentlich mehr Zeit als vorher und freien Kopf	5		4	4	4	4	1	4	2	3	2	4	3	2	4	3	3	3	3	2	4	5	2	2	2	5	4	4	5	5	6	4.5	2.5	3
1	spring_2020	1	31	1	1	4			1	1				4		1	Lerne weniger, arbeite weniger, Haushalt bleibt liegen	4	5	5	1	5	2	5	5	4	2	5	2	4	7	7	2	3	2	7	2	2	1	5	1	1	4	6	5	6	1.5	3	2
1	spring_2020	1	52	2	1	5			1	1				5	Ich habe mehr Zeit für mich und kann mich in Ruhe mit meinen Ideen beschäftigen,	4		3	4	3	4	1	4	3	4	2	5	4	2	4	6	7	1	5	2	5	5	3	3	2	5	3	4	7	3	6	5	3.5	3.5
1	spring_2020	1	46	1	1	5				1				5	Mehr Zeit	4		1	3	3	4	1	4	4	5	3	5	4	1	4	7	7	1	6	1	6	7	5	3	2	5	2	5	7	2	7	5	4	4.5
1	spring_2020	1	24	1	1	5				1				4	Weiß ich nicht, Vielleicht kommt bald das Bedürfnis für neue kreative Projekte, Zur Zeit ist der Arbeitsalltag und Arbeitsdauer noch nicht sooooo anders,	5	Homeoffice, Kann mich besser konzentrieren und will beweisen, dass die Arbeit da auch gut klappt, sodass ich auch danach noch hin und wieder Homeoffice machen darf, Geht bei uns sonst nur nach einer Zeit in der Stelle,	2	2	2	3	1	4	3	2	3	4	3	2	3	1	5	1	4	1	2	6	4	4	3	5	3	4	7	4	7	4.5	3	4
1	spring_2020	1	55	1	1	3				1				6	"Ablenkung Mehr Zeit nach Feierabend"	4		2	5	1	2	2	4	4	4	5	5	4	1	4	2	2	6	7	6	4	4	4	5	4	4	2	5	2	1	2	4.5	4.5	4
1	spring_2020	1	27	1	1	5			1	1				6	Mehr Zeit für mich	3	nicht motiviert	4	3	4	1	2	4	4	5	4	4	3	3	2	4	3	2	6	2	2	5	2	2	5	4	2	3	6	2	6	4	3.5	3
1	spring_2020	1	45	1	2	5				1				4		4		2	4	2	4	2	3	5	5	2	5	4	2	4	3	5	2	2	1	2	5	4	4	2	4	1	4	6	6	7	4.5	4.5	3.5
1	spring_2020	1	51	2	1	5				1				6	"weniger Sozialkontakte kein schlechtes Gewissen, wenn ich innehalte Klavierspielen Balkon anders bestücken Möbel umstellen"	4	Ich halte mich für weitergehend produktiv, Ich kann meist entscheiden, wofür ich das einsetze,	4	4	1	3	1	2	5	5	1	5	4	1	4	5	5	3	2	1	5	6	2	5	3	5	1	5	5	6	7	5	5	2
1	spring_2020	1	32	1	1	5			1	1				4		4		4	2	4	3	1	2	3	2	4	5	3	1	3	6	6	2	2	1	4	6	2	2	3	5	3	5	6	6	7	5	2	2
1	spring_2020	1	21	2	1	5			1					3	fehlende Möglichkeiten neuen Inputs der Außenwelt	3	Motivationsschwund durch Ungewissheit der Dauer	2	5	2	4	4	4	2	4	2	2	5	1	5	5	5	3	5	3	3	6	4	4	2	2	4	5	5	3	5	2	4	4
1	spring_2020	1	20	1	1	5			1					4	Mein Alltag hat sich nicht groß geändert, da ohnehin Semesterferien waren und ich dort die meiste Zeit von zu Hause arbeiten würde,	6	Ich muss produktiver sein, weil ein Online Treff durch die Corona Krise logischerweise viele Nutzer gewinnt, Aktuell haben wir verdoppelte Nutzerzahlen, ohne so kurzfristig ehrenamtliche Helfer dazugewinnen zu können, Ich arbeite aktuell ca, 10-12h ehrenamtlich pro Tag,	3	4	4	1	2	1	2	3	2	4	3	3	2	5	5	1	1	1	4	4	3	2	5	4	4	3	7	7	7	4	2.5	2
1	spring_2020	1	25	2	1	5				1				5	Mehr Zeit aufgrund von weniger Reiseaktivitäten und mehr Zeit in der Heimat und nicht in Hotels	6	Weniger Reisezeiten zu Meetings	1	4	2	2	2	5	4	4	1	2	2	1	4	5	7	1	1	2	6	5	5	4	4	4	2	5	7	7	6	3	4	5
1	spring_2020	1	22	2	1	5			1					5	Alternativen finden z,B, zum Fitness-Studio,	6	Weniger Zeit für soziale Kontakte,	2	5	2	4	2	5	2	5	2	5	4	2	4	5	7	1	3	1	5	6	4	4	2	4	4	4	7	5	7	4.5	4.5	4.5
1	spring_2020	1	27	2	1	5			1					3	zu wenig Input von außen/Freunden, zu viel Zeit vor dem Rechner	3	"- zu wenig Ausgleich draußen/Beschränkungen in der Freizeit - zu viel Ablenkung in der Umgebung, da man nur zuhause arbeiten kann - wenig dringliche Aufgaben -> nächste Abgabe auf unbestimmte Zeit verschoben"	3	4	2	2	2	2	1	5	3	4	4	1	4	5	5	3	7	5	3	7	3	4	4	4	5	5	5	1	3	4	4.5	2.5
1	spring_2020	1	26	1	1	5								4		3		2	5	3	2	4	4	1	4	4	5	4	1	5	3	6	2	4	1	6	6	4	3	4	2	5	5	6	4	7	3.5	3.5	4
1	spring_2020	1	28	2	1	5				1				4		4		2	4	2	5	5	5	4	3	3	2	5	1	5	4	4	4	2	2	3	5	4	4	1	1	2	5	4	6	6	1.5	3.5	4.5
1	spring_2020	1	42	1	1	5						1		5	"Schreiben abhängig von Emotionen Mehr Zeit, weil Taktung der Kinder wegfällt"	3	Kein Zeitdruck	2	5	1	4	2	4	3	5	2	4	5	1	5	6	5	2	2	1	3	4	4	5	2	4	3	5	6	6	7	4	5	4
1	spring_2020	1	29	1	1	5			1					3	"Gesteigerte Antriebslosigkeit Wenig Inspiration durch Ausgangsbeschränkung"	3	Gesteigerte Antriebslosigkeit	4	4	3	3	2	3	3	4	2	4	4	4	4	3	3	6	2	3	4	6	2	3	3	4	3	2	2	6	5	4	3.5	2.5
1	spring_2020	1	49	1	1	3				1				4		4		1	5	1	2	1	5	5	4	4	5	3	2	3	2	3	4	6	1	4	5	5	5	4	5	1	4	4	2	7	5	4.5	5
1	spring_2020	1	41	2	1	5			1	1				4	aufgrund eines Todesfalles in Familie kann ich das schlecht beurteilen	4	aufgrund eines Todesfalles in Familie kann ich das schlecht beurteilen	4	4	2	3	3	3	4	5	4	4	4	2	3	6	6	2	2	2	4	5	2	4	3	3	2	4	6	6	6	3.5	4.5	2.5
1	spring_2020	1	53	2	1	5					1			3	Wrniget sozialkontakte	2	Vgl, O oben	4	2	4	2	2	4	3	2	4	3	2	3	2	2	4	4	2	4	3	2	2	2	4	4	3	3	4	6	4	3.5	2	3
1	spring_2020	1	50	1	1	2				1				6	Mehr Zeit Ruhe Ideen sprudeln füllen den kopf	6	Mehr Ideen mehr Zeit Ideen sprudeln	1	5	1	3	1	5	4	4	2	5	4	2	3	2	3	5	6	3	6	6	5	5	3	5	2	4	3	2	5	5	4.5	5
1	spring_2020	1	52	1	1	3				1				4		4		1	2	2	4	2	5	2	4	2	4	3	3	3	3	2	4	4	4	3	7	5	4	2	4	4	3	4	4	4	4	4	5
1	spring_2020	1	44	1	1	5				1				5	Zeit in sich zu gehen, eingefahrene Dinge überdenken und - arbeiten, Zeit für mich und meine Familie, Aufräumen und Wegwerfen ist möglich	4	Siehe keine Auswirkungen	3	4	1	4	1	4	2	4	2	5	4	1	4	3	4	4	2	1	4	6	3	5	2	5	4	5	4	6	7	5	4.5	3.5
1	spring_2020	1	48	1	1	4				1				2	"Der Alltag ist nicht mehr so exakt durch strukturiert , ,,,das ist schwierig,,,, schneller gereizt Man weiß nicht wo das ganze hin führt"	2		3	5	3	2	3	4	3	4	4	4	5	2	3	4	4	4	1	1	3	4	3	3	4	3	3	4	4	7	7	3.5	3.5	3.5
1	spring_2020	1	28	1	1	5			1					4		5	Weniger Möglichkeiten für spaßige Unternehmungen und dafür mehr Zeit für die universitäre Ausbildung,	2	3	2	2	4	2	3	5	2	3	3	2	3	6	6	3	3	1	6	5	4	4	4	2	3	4	5	5	7	2.5	4.5	3
1	spring_2020	1	19	2	2	3			1					6	Ich habe angefangen selbst kleine Musikvideos zu produzieren	4		4	4	2	2	5	2	4	4	4	3	4	3	4	2	6	2	4	3	2	5	2	4	4	1	2	3	6	4	5	2	4	2
1	spring_2020	1	21	2	1	5			1					5	Auf die Krise bezogenes Nachdenken und Ideenentwicklung	4		2	4	4	4	1	5	3	4	3	5	3	1	4	5	6	2	4	3	5	2	4	2	2	5	3	5	6	4	5	5	3	4.5
1	spring_2020	1	34	1	1	4				1				2		1		2	4	3	5	2	5	3	5	3	4	4	3	3	4	7	4	2	4	5	5	4	3	1	4	3	3	4	6	4	4	4	4.5
1	spring_2020	1	30	1	1	5				1				5	Viele Kunden von mir spüren die Auswirkungen und sind auf gute Geschäftsideen und Lösungen angewiesen, Dabei helfe ich ihnen gerne,	6	Es gibt einige Kunden, die jetzt schnell und intensiv betreut werden müssen,	1	5	2	5	1	5	3	5	1	3	4	2	4	4	4	1	2	1	5	7	5	4	1	5	3	4	7	6	7	4	4.5	5
1	spring_2020	1	30	1	1	5				1				1	Mehr Energie geht für die Sorge und die Ungewissheit drauf,	4	An der Arbeitsweise hat sich nichts geändert,	2	4	3	4	4	5	3	5	2	4	4	2	4	2	5	1	3	1	5	5	4	3	2	2	3	4	7	5	7	3	4	4.5
1	spring_2020	1	25	1	1	3				1				5	Weniger Menschen um mich herum	5	Weniger Menschen um mich herum	4	5	3	1	1	3	2	4	5	5	4	4	2	3	3	3	2	1	6	4	2	3	5	5	4	2	5	6	7	5	3.5	2.5
1	spring_2020	1	71	1	1	3					1			4	mir ist alles egal	4	mir ist alles egal	4	5	4	2	1	2	4	2	2	5	4	1	4	6	6	7	2	4	3	2	2	2	4	5	2	5	1	6	4	5	2	2
1	spring_2020	1	68	1	1	3					1			4		4		4	2	2	4	3	4	4	4	4	2	3	2	3	3	2	5	6	4	3	3	2	4	2	3	2	4	3	2	4	2.5	4	3
1	spring_2020	1	61	2	1	2				1				4		4		2	4	2	3	2	3	2	3	2	4	2	3	2	5	5	2	2	2	4	5	4	4	3	4	4	3	6	6	6	4	3.5	3.5
1	spring_2020	1	31	1	1	5				1				2	Keine Zeit, Kinderbetreuung	4		3	4	3	2	1	2	4	4	3	5	4	2	4	5	5	2	4	2	4	5	3	3	4	5	2	4	6	4	6	5	3.5	2.5
1	spring_2020	1	24	1	1	5						1		3		2		3	5	4	3	4	3	2	3	3	4	5	1	5	3	6	2	3	1	3	5	3	2	3	2	4	5	6	5	7	3	2.5	3
1	spring_2020	1	44	1	1	3						1		2	Anspannung und Sorgen	2	Anspannung und Sorgen	4	4	3	2	1	3	4	4	5	4	3	2	3	5	7	4	3	2	2	5	2	3	4	5	2	4	4	5	6	4.5	3.5	2.5
1	spring_2020	1	26	1	1	5				1				4		5		2	4	4	4	2	5	3	4	3	4	4	3	4	4	4	2	2	2	4	5	4	2	2	4	3	3	6	6	6	4	3	4.5
1	spring_2020	1	33	1	1	3				1				4		5	Überstunden	2	2	1	4	2	4	4	3	3	4	2	5	2	6	7	1	3	2	5	5	4	5	2	4	2	1	7	5	6	4	4	4
1	spring_2020	1	38	1	1	3				1				6	Mehr Zeit für sich selber	6	Angefangenes wird fertig gemacht, da kein Zeitdruck herrscht	2	5	1	4	4	5	3	5	2	4	4	2	4	6	6	2	5	2	5	6	4	5	2	2	3	4	6	3	6	3	5	4.5
1	spring_2020	1	21	2	1	5			1					5	Beim Entwickeln von Sportübungen bin ich vielfältiger geworden und beim Aufräumen im Haus,	2	Ich schiebe das Lernen vor mir her	3	5	4	2	4	4	5	4	3	2	4	4	4	5	7	2	2	5	3	5	3	2	4	2	1	2	6	6	3	2	3	3.5
1	spring_2020	1	36	1	1	5						1		4	Durch Elternzeit bereits zu Hause und eher wenig Zeit für Kreativität,	4		2	4	2	2	2	4	4	5	2	4	4	3	4	2	3	3	5	3	4	5	4	4	4	4	2	3	5	3	5	4	4.5	4
1	spring_2020	1	45	1	1	3				1				6	"Zuhause gelingt mehr Wir basteln mehr Ideen der Kinder sind besser umzusetzen da mehr Zeit"	5	Arbeiten gehen schneller voran	1	5	2	2	2	5	4	2	2	4	4	2	4	3	5	2	3	2	5	5	5	4	4	4	2	4	6	5	6	4	3	5
1	spring_2020	1	20	1	1	3		1						5	Ich habe mehr Zeit und probiere somit mehr aus	5	Mehr Zeit	2	5	2	3	2	3	3	4	5	5	5	2	4	1	5	7	5	4	4	4	4	4	3	4	3	4	1	3	4	4.5	4	3.5
1	spring_2020	1	28	2	1	5				1				2		2		2	2	1	4	1	4	2	5	2	3	3	2	3	6	7	1	1	1	6	2	4	5	2	5	4	4	7	7	7	4	5	4
1	spring_2020	1	32	1	1	2				1				6	Mehr Zeit und Ruhe	5	Mehr Zeit und Ruhe	2	2	2	2	4	4	2	5	2	4	3	3	3	4	4	6	5	2	7	5	4	4	4	2	4	3	2	3	6	3	4.5	4
1	spring_2020	1	32	1	1	2				1				4	Keine Zeit	7	Behelfsmasken Bestellungen	4	1	3	2	1	2	4	5	4	5	2	4	3	4	3	1	3	1	6	4	2	3	4	5	2	2	7	5	7	5	4	2
1	spring_2020	1	25	1	1	5			1					3	Wenig Abwechslung im Altag	3	Weniger Sport	2	4	1	4	5	4	4	5	3	1	4	1	4	6	7	2	1	1	6	6	4	5	2	1	2	5	6	7	7	1	5	4
1	spring_2020	1	42	1	1	2				1				7	????‍♀️????	6		2	5	2	1	5	5	4	5	4	5	4	3	2	4	7	1	6	4	5	2	4	4	5	1	2	3	7	2	4	3	4.5	4.5
1	spring_2020	1	60	1	1	3				1				6	Mehr Zeit und Ruhe, dadurch kommen mehr Ideen	7	Mehr Zeit und Ruhe	2	4	1	2	1	4	3	4	4	5	4	3	4	6	5	7	1	1	4	6	4	5	4	5	3	3	1	7	7	5	4.5	4
1	spring_2020	1		2	1	4			1	1				6	"Ich habe Zeit um mich für die kleineren Dinge zu begeistern, habe mir vorgenommen den ""Club der toten Dichter"" mindestens einmal im Jahr zu sehen, es hilft mir das wesentliche zu sehen, Aus dem Alltag herauszukommen Ich schreibe mehr, nehme mir die Zeit das leben nicht mehr schnelllebig sein zu lassen"	7	"Genug zeit für die Thesis würde ich sagen Vollzeit bezahlt in einem Krisensicheren Job daheim bleiben, Als würde man den europäischen Traum leben"	2	3	1	4	2	4	5	5	2	5	1	4	1	5	6	5	1	1	6	6	4	5	2	4	1	2	3	7	7	4.5	5	4
1	spring_2020	1	49	1	1	5				1				5	Dadurch, das ich im Home Office bin, habe ich begonnen, mehr Gitarre zu über oder andere Beschäftigungen wieder häufiger einzuplanen	5	Im Home Office entfallen die Fahrzeiten zur Arbeit, es ist Ruhe und man kann konzentrierter mehr abarbeiten	2	2	1	4	2	5	2	5	1	4	4	2	4	2	2	6	6	1	4	6	4	5	2	4	4	4	2	2	7	4	5	4.5
1	spring_2020	1	55	1	1	5				1				6	Ich mache etwas fpr meine Gesundheit,ich bastle wieder,ich koche und backe mehr, ich habe konkrete Ideen für weitere Konzerte,ich lerne online zu unterrichten,ich nehme mir mehr Zeit Spanisch zu lernen	6	Ich bin vielfältiger, Das liegt daran,dass ich fast nichts muss,aber alles kann,was mir einfällt,	1	5	1	4	1	5	2	5	2	5	3	1	4	6	7	1	7	1	2	7	5	5	2	5	4	5	7	1	7	5	5	5
1	spring_2020	1	46	1	1	3				1				3	Ich bin fauler	1	Ich lebe so in den Tag	1	5	3	2	1	5	2	5	3	4	4	2	4	2	2	6	6	5	1	4	5	3	4	5	4	4	2	2	3	4.5	4	5
1	spring_2020	1	21	1	1	5			1					5	Ich habe mehr Zeit zum nachdenken und möchte meine Zeit sinnvoll nutzen, deshalb versuche ich kreative Ideen zu finden mit denen ich mit beschäftigen kann	3	Ich bin immer sehr produktiv aber momentan ist es nicht möglich, viele produktive Sachen zu machen bzw, habe ich schon alles erledigt	3	2	2	2	4	3	4	5	3	3	3	2	4	4	7	4	4	1	3	4	3	4	4	2	2	4	4	4	7	2.5	4.5	3
1	spring_2020	1	31	1	1	5			1					4	Ich kann weiterhin viel raus in den Wald gehen und mich gut beschäftigen wie davor auch,	3	Wegfallen von Pflichtaufgaben, die einen in Schwung bringen,	3	4	4	5	1	4	2	5	3	5	3	4	2	5	5	3	3	1	7	3	3	2	1	5	4	2	5	5	7	5	3.5	3.5
1	spring_2020	1	23	1	1	5			1					6		3		4	4	2	1	3	4	4	5	5	4	4	1	4	6	4	4	3	2	5	4	2	4	5	3	2	5	4	5	6	3.5	4.5	3
1	spring_2020	1	23	1	1	5			1					5	Schleife und Streiche viele Möbel im Garten, Pflanze viele Blumen	3	Da ich nicht ins Fitnessstudio gehen kann, mache ich zwar Übungen zu Hause aber nicht so viel	2	5	3	2	3	4	4	5	4	3	3	3	3	3	4	4	4	3	4	3	4	3	4	3	2	3	4	4	5	3	4	4
1	spring_2020	1	20	2	1	5			1	1				3	Bin in der Monotonie und Antriebslosigkeit gefangen	2	Bin in der Antriebslosigkeit gefangen, Bin außerhalb der Arbeit kaum produktiv,	3	4	5	4	2	4	3	4	4	4	4	2	4	4	7	4	2	1	3	5	3	1	2	4	3	4	4	6	7	4	2.5	3.5
1	spring_2020	1	21	2	1	5			1					5	mehr Zeit	4		4	4	2	3	2	3	2	5	4	5	4	1	3	2	3	4	3	3	3	6	2	4	3	4	4	5	4	5	5	4.5	4.5	2.5
1	spring_2020	1	20	2	1	5			1					5	Ich verbringe viel Zeit zuhause und mache mir somit mehr Gedanken über unterschiedliche Themenbereiche,	5	Ich verbringe viel Zeit zuhause und mache mir somit mehr Gedanken über unterschiedliche Themenbereiche,	5	2	2	2	5	2	1	5	4	3	3	2	3	5	7	3	1	2	2	5	1	4	4	1	5	4	5	7	6	2	4.5	1.5
1	spring_2020	1	31	1	1	5				1				3	"Doppelbelastung von kinderbetreuung, Betrieb vs homeoffice, Anderer stressfaktor als ohne corona"	3	Selbst geschafft von haushalt kinderbetreuung und arbeit	4	3	1	3	3	2	2	5	4	5	3	3	3	4	4	4	4	3	4	5	2	5	3	3	4	3	4	4	5	4	5	2
1	spring_2020	1	23	1	1	4				1				4		3	Faulheit kommt durch, weil man weniger mit anderen Menschen zutun hat	2	5	5	3	2	4	2	4	4	4	3	4	2	1	7	5	1	4	2	4	4	1	3	4	4	2	3	7	4	4	2.5	4
1	spring_2020	1	28	1	1	5			1					5	Mehr Zeit zum Nachdenken und für unkonventionelle Ideen, "Not macht erfinderisch" ;) --> Eigenständiges Kreieren von Ideen, wie man sich einbringen und selbstwirksam bleiben kann, auch wenn die eigentliche Arbeitsstelle wegbricht, Antrieb helfen zu wollen, Mehr Raum und Zeit, sich selbst zu spüren, mehr Zeit für Musik, Tanzen, Schreiben, Lesen	3	Fehlender Tagesrhythmus, fehlender Druck durch Prüfungsphase, schönes Wetter	4	5	2	2	1	2	2	5	4	5	5	2	5	4	5	2	2	1	5	4	2	4	4	5	4	4	6	6	7	5	4.5	2
1	spring_2020	1	21	1	1	5			1	1				4		4		5	4	4	2	4	2	1	5	5	4	3	3	2	5	6	3	4	1	2	5	1	2	4	2	5	3	5	4	7	3	3.5	1.5
1	spring_2020	1	24	2	1	5								4		5	Zeit zum handwerklichen Arbeiten	1	4	3	3	4	5	2	3	3	4	4	1	4	3	4	3	4	2	4	6	5	3	3	2	4	5	5	4	6	3	3	5
1	spring_2020	1	22	2	1	5			1					4		2		2	4	4	4	4	4	2	2	2	4	3	2	4	4	6	3	4	2	5	5	4	2	2	2	4	4	5	4	6	3	2	4
1	spring_2020	1	59	1	1	5				1				5	"Durch die Umstellung meines Lebensrythmus musste ich neue Wege finden, um mit meinen Schülern zu kommunizieren und habe versucht, den Unterrichtsstoff digital aufzubereiten, Da ich eher nicht gern mit dem Computer arbeite, musste ich in diesem Bereich kreativer werden als ich es bisher war, Außerdem benötigten andere Familienmitglieder Unterstützung in dieser neuen Situation, so dass ich auch do…	4	"Auf meineeigene Produktivität hat die Krise meinem Empfinden nach, keine Auswirkung, Ich arbeite mein Pensum durch wie immer,"	1	4	1	2	4	4	3	5	2	2	4	2	4	4	4	5	6	5	2	5	5	5	4	2	3	4	3	2	3	2	5	4.5
1	spring_2020	1	59	1	1	5				1				4		4		2	4	3	2	2	4	4	4	3	3	3	3	3	3	5	2	2	5	3	4	4	3	4	4	2	3	6	6	3	3.5	3.5	4
1	spring_2020	1	41	2	1	5				1				3	zu viel zeit, wenig antrieb, unsichere zukunft	3		2	2	3	4	5	3	3	3	2	4	3	3	2	3	3	3	3	3	6	5	4	3	2	1	3	3	5	5	5	2.5	3	3.5
1	spring_2020	1	20	2	1	5			1					5	"Ich nehme mir mehr Zeit für kreative Ideen, Ich hab wieder angefangen Gedichte zu schreiben,"	1	"Durch Quarantäne entschtandene soziale Abschottung und Trägheit, An dem Ordnungszustand meiner Wohnung und dem Abdruck von mir der langsam aber sicher auf dem Sofa zu erkennen ist,"	4	5	5	5	5	4	2	4	2	5	5	1	5	5	5	3	3	1	2	7	2	1	1	1	4	5	5	5	7	3	2.5	3
1	spring_2020	1	23	1	1	5			1					5	da ich mehr zuhause bin, mache ich mehr kreative Dinge (z,B, Malen)	6	Ich finde mehr Zeit, die Dinge zu machen, die ich schon lange machen wollte,	4	2	2	4	2	4	2	5	4	4	4	1	4	6	6	2	2	1	5	4	2	4	2	4	4	5	6	6	7	4	4.5	3
1	spring_2020	1	35	2	1	5				1				4		6	Homeoffice ermöglicht konzentriertes arbeiten	2	2	3	4	2	4	4	4	2	4	3	2	3	5	5	3	3	4	4	5	4	3	2	4	2	4	5	5	4	4	3.5	4
1	spring_2020	1	20	1		5			1					5		2		2	5	3	4	4	4	1	4	2	5	4	1	5	3	5	1	4	1	5	7	4	3	2	2	5	5	7	4	7	3.5	3.5	4
1	spring_2020	1	21	2	1	5			1					4		4		2	1	5	4	3	4	3	4	1	4	4	1	5	4	6	3	4	1	6	4	4	1	2	3	3	5	5	4	7	3.5	2.5	4
1	spring_2020	1	23	1	1	3	1							7	mehr Zeit für geplante Projekte, mehr Zeit um sich inspirieren zu lassen	5	Auch hier ist der Faktor die Zeit,	2	4	3	4	2	4	3	5	2	4	4	1	4	4	6	2	5	4	4	4	4	3	2	4	3	5	6	3	4	4	4	4
1	spring_2020	1	30	2	1	3				1				4		4		3	2	4	1	4	3	5	5	2	3	3	3	3	4	6	4	2	1	4	3	3	2	5	2	1	3	4	6	7	2.5	3.5	3
1	spring_2020	1	52	1	1	4				1				2	Kein üben	2		4	4	4	4	1	4	4	4	4	2	3	2	4	3	3	3	3	3	2	4	2	2	2	5	2	4	5	5	5	3.5	3	3
1	spring_2020	1	42	1	1	5				1				4		5	Ich MUSS im homeoffice mehr arbeiten, damit Schule gelingt!	4	4	5	4	4	2	5	4	1	2	4	4	2	5	5	1	3	1	5	6	2	1	2	2	1	2	7	5	7	2	2.5	2
1	spring_2020	1	42	2	1	4				1				6	Mehr Zeit, weniger Belastung am Arbeitsplatz	3	Weniger Arbeit, mehr Leerlauf	4	3	2	4	2	4	4	4	4	5	2	4	2	4	7	7	4	2	3	5	2	4	2	4	2	2	1	4	6	4.5	4	3
1	spring_2020	1	41	1	1	5		1	1	1				1	Inaktivität, kein Austausch, Kinderbetreuung	1	Keine Zeit, Haushalt und Kinderbetreuung nimmt zu viel Zeit ein	2	4	4	2	1	4	3	2	4	5	4	1	4	6	6	2	2	1	5	6	4	2	4	5	3	5	6	6	7	5	2	4
1	spring_2020	1	23	1	1	5				1				2		2	Man schafft weniger	2	4	2	3	3	3	2	4	3	3	3	2	3	6	6	2	1	1	5	6	4	4	3	3	4	4	6	7	7	3	4	3.5
1	spring_2020	1	24	2	1	4				1				4	Ka	6	Mehr Zeit	4	4	2	5	4	2	4	5	2	4	4	1	4	5	5	2	2	5	5	5	2	4	1	2	2	5	6	6	3	3	4.5	2
1	spring_2020	1	53	1	1	5				1				3	Lustlosigkeit	3	Ich brauche mehr Zeit	2	4	3	4	4	4	4	4	2	4	4	3	4	4	6	1	4	1	4	5	4	3	2	2	2	3	7	4	7	3	3.5	4
1	spring_2020	1	52	2	1	4				1				4		4		2	4	2	4	3	4	4	4	1	4	4	1	4	5	7	1	2	2	5	2	4	4	2	3	2	5	7	6	6	3.5	4	4
1	spring_2020	1	19	1	1	3	1							6	Ich habe mehr Zeit für mich, Denke mehr über gewisse Dinge nach,	6	Ich habe mehr Zeit für mich und kann dadurch mehr über Dinge nachdenken,	2	5	1	4	4	4	1	4	3	4	2	3	2	5	5	4	3	3	5	5	4	5	2	2	5	3	4	5	5	3	4.5	4
1	spring_2020	1	23	1	1	5			1					5	Not macht erfinderisch	3	Weniger Auswahlmöglichkeiten	1	4	3	2	2	5	4	4	3	4	4	1	3	3	5	5	2	2	5	5	5	3	4	4	2	5	3	6	6	4	3.5	5
1	spring_2020	1	28	1	1	5				1				2	Die ungewisse und angespannte Situation nimmt mir die Unbeschwertheit, die für Kreativität wichtig ist, Ich habe weniger Spaß daran, zu lesen oder Dinge zu schreiben,	3	Durch die Corona-Krise sind Umstellungen nötig, die mich von meiner eigentlichen Arbeit abhalten (z,B, Einarbeitung in eine neue Lehr-Software statt inhaltlicher Vorbereitung von Seminaren), Wenn ich schlechte Nachrichten mitbekomme, lenkt mich das ab,	3	2	2	2	1	4	4	4	4	5	5	2	4	5	6	2	3	1	6	5	3	4	4	5	2	4	6	5	7	5	4	3.5
1	spring_2020	1	60		1	3					1			4	Wenig Änderung beim Tagesablauf	4	?	4	3	2	5	1	3	3	5	2	4	4	1	5	4	6	1	1	1	4	6	2	4	1	5	3	5	7	7	7	4.5	4.5	2.5
1	spring_2020	1	30	2	1	5							1	4		4		4	2	4	1	4	2	4	4	5	5	2	3	2	6	6	1	1	1	2	2	2	2	5	2	2	3	7	7	7	3.5	3	2
1	spring_2020	1	24	2	1	3				1				4		5	Mehr Zeit wegen Kontaktverbot	2	3	2	4	1	3	2	4	3	4	3	2	2	5	5	6	6	4	5	7	4	4	2	5	4	4	2	2	4	4.5	4	3.5
1	spring_2020	1	21	2	1	5			1					4		6		2	4	4	4	5	5	2	3	2	4	4	1	4	3	4	5	5	4	5	6	4	2	2	1	4	5	3	3	4	2.5	2.5	4.5
1	spring_2020	1	25	2	1	5			1					5	Durch die gezwungene Selbstisolation verbringt man mehr Zeit alleine und dadurch verbringt dann doch mehr Zeit mit seinen kreativen Ideen, Außerdem hat man mehr Zeit einfach nur nachzudenken und Dinge umzusetzen	6	Die ersten Tage waren vollgestopft mit Netflix und Rumliegen, bis selbst das so langweilig wurde, dass ich vom „Urlaub“ wieder angefangen habe produktiv zu sein, Auf der Flucht von der Langeweile	4	3	2	4	1	4	4	4	2	5	3	2	3	6	7	1	1	2	5	4	2	4	2	5	2	4	7	7	6	5	4	3
1	spring_2020	1	26	1	1	5			1	1				6	Mehr Zeit zum Nachdenken, Handy ist nicht ständig da, Viel mehr Ideen,	3	Es gibt weniger zu tun, deshalb schaffe ich gefühlt auch weniger "wichtige" Dinge, Manchmal hat man einfach nichts mehr zu tun und versandelt die Zeit,	3	5	1	4	1	4	3	5	2	4	5	1	5	6	7	1	1	1	5	7	3	5	2	5	3	5	7	7	7	4.5	5	3.5
1	spring_2020	1	29	1	1	4			1	1				4	Ich bin gelassen und die Krise hat wenig Auswirkungen auf meinen Geisteszustand!	4	siehe Erläuterung oben	1	3	2	4	1	5	3	3	1	5	3	3	3	4	5	2	2	2	3	5	5	4	2	5	3	3	6	6	6	5	3.5	5
1	spring_2020	1	20	2	1	5			1					4	da ich eh nicht wirklich in kreativen Bereichen wie Zeichnen, Malen etc, interessiert bin, praktiziere ich diese durch die häusliche Quarantäne nun auch nicht übermäßig/mehr,	6	Mithilfe bei Vater, geregelter Tagesablauf	5	2	2	4	5	5	1	5	2	3	4	2	2	2	5	2	5	2	5	6	1	4	2	1	5	4	6	3	6	2	4.5	3
1	spring_2020	1	38	1	1	2				1				4		4		4	4	1	3	3	4	2	5	2	4	4	3	3	5	6	6	3	6	3	6	2	5	3	3	4	3	2	5	2	3.5	5	3
1	spring_2020	1	31	2	1	5				1				4		3		3	4	3	2	2	3	4	2	4	4	4	1	4	4	4	2	3	1	4	5	3	3	4	4	2	5	6	5	7	4	2.5	3
1	spring_2020	1	55	2	1	5				1				6	Endlich Zeit und weniger Telefonate	4	Umplanung der zu erledigenden Dinge bisher gelungen	3	4	4	3	1	3	2	4	3	3	3	1	3	2	6	2	2	5	6	5	3	2	3	5	4	5	6	6	3	4	3	3
1	spring_2020	1	21	1	1	5			1					5	Dadurch dass ich aktuell nicht arbeiten kann habe ich nur noch Aufgaben für die Uni, um Motivationsverlust durch einen monotonen Alltag zu vermeiden beschäftige ich mich aktuell mehr mit dem Lernen von Russisch und schreibe abends an einer Geschichte,	5	Ich kann aktuell nicht arbeiten, daher habe ich mehr Zeit zu arbeiten und kann länger am Stück arbeiten, daher habe ich häufiger längere Zeiten in denen ich sehr konzentriert arbeiten kann,	2	5	3	3	2	4	2	4	4	4	4	2	4	6	7	1	2	2	2	6	4	3	3	4	4	4	7	6	6	4	3.5	4
1	spring_2020	1	33	1	1	3			1	1				3	Ich fühle mich eingeengt und in meiner Freiheit eingeschränkt, Menschen, die mir viel bedeuten, sehe ich persönlich nicht, Es fehlt mir sehr,	4	Ich versuche trotzdem aus der Situation, das Beste zu machen,	2	4	3	4	1	4	3	4	3	4	4	3	4	3	4	4	5	2	4	5	4	3	2	5	3	3	4	3	6	4.5	3.5	4
1	spring_2020	1	27	1	1	5				1				5	Mehr Zeit zum kochen backen lesen und malen	4		1	4	2	2	2	5	1	5	4	4	1	2	3	5	5	3	6	2	2	5	5	4	4	4	5	4	5	2	6	4	4.5	5
1	spring_2020	1	58	1	1	4				1				5	Mehr Zeit und Ruhe	5	Schaffe Aufgaben für die vorher keine Zeit war	4	4	2	3	2	4	4	4	3	3	3	2	4	5	5	3	2	3	2	6	2	4	3	4	2	4	5	6	5	3.5	4	3
1	spring_2020	1	26	1	1	5			1	1				4	ich bin nicht kreativ	3	Entschleunigung, Antriebslosigkeit	2	4	2	2	5	4	3	5	2	4	3	2	4	3	4	3	3	4	3	3	4	4	4	1	3	4	5	5	4	2.5	4.5	4
1	spring_2020	1	26	1	1	5			1					7	Zeit für mich (innere Arbeit)	6	habe mir bewusst Zeit genommen	2	4	1	2	2	4	4	4	3	4	3	2	3	5	5	2	5	1	5	5	4	5	4	4	2	4	6	3	7	4	4.5	4
1	spring_2020	1	19	1	1	5		1						5	"Ich finde wieder zu alten Gewohnheiten, für die sonst kaum Zeit blieb, zurück (z.B malen/ Songs aufnehmen / Klavier lernen)"	5	Angst vor Verschlechterung (besonders in Bezug auf die Ausbildung)	1	4	3	2	1	4	2	4	4	5	3	3	3	4	4	3	3	1	7	5	5	3	4	5	4	3	5	5	7	5	3.5	4.5
1	spring_2020	1	23	1	1	5			1					4	ich war auch vorher nicht kreativ	5	ich erledige Dinge in Haus und Garten, für die ich sonst eher keine Zeit habe	2	5	1	2	4	4	1	5	4	4	5	2	4	3	7	4	4	1	3	5	4	5	4	2	5	4	4	4	7	3	5	4
1	spring_2020	1	22	1	1	5		1	1					4		4		4	3	2	4	2	4	2	4	4	5	2	2	2	3	4	4	3	6	4	6	2	4	2	4	4	4	4	5	2	4.5	4	3
1	spring_2020	1	23	2	1	5			1					5	Mehr Zeit alleine bietet mehr Möglichkeit eigene Projekte fortzusetzen und Freizeit auf neue Weisen zu gestalten	5	Um der Langeweile zu entgehen, versuche ich mich täglich produktiv zu beschäftigen (anscheinend mehr als sonst)	4	3	3	5	1	2	2	5	3	5	4	2	4	6	7	1	1	2	3	6	2	3	1	5	4	4	7	7	6	5	4	2
1	spring_2020	1	53	2	1	4				1				5	Verbesserung im Umgang mit der Digitalisierung	5	Work Life Balance	1	4	2	4	4	4	4	4	2	4	3	1	4	3	2	3	3	1	6	6	5	4	2	2	2	5	5	5	7	3	4	4.5
1	spring_2020	1	56	1	1	5				1				4	ich habe in der Krise weder mehr noch weniger Zeit	3	weil mir da und dort die Mittel fehlen, um gewisse Dinge umzusetzen	5	3	3	2	1	2	3	5	4	4	4	3	4	3	2	4	5	6	3	6	1	3	4	5	3	3	4	3	2	4.5	4	1.5
1	spring_2020	1	67	1	2	5				1				4	Beim Unterrichten ist man immer kreativ, sonst gehts nicht,	4	?	4	4	3	2	1	5	3	3	4	4	4	2	4	4	5	2	3	4	2	4	2	3	4	5	3	4	6	5	4	4.5	3	3.5
1	spring_2020	1	54	1	1	4						1		3	ich bastele gerne individuelle Geschenke für Einladungen, Feiern …,als Mitbringsel, die Ideen dafür kommen spontan für die jeweiligen Personen,,,,, dies ist aufgrund der momentanen Situation eher eingeschlafen,	2	habe keine spontanen Ideen, tobe mich zurzeit viel mehr im Garten aus und verbringe mehr Zeit draußen (im Garten), bewege mich kaum noch außererhalb …,	2	4	2	2	1	3	4	5	3	5	3	4	2	4	7	3	3	3	3	5	4	4	4	5	2	2	5	5	5	5	4.5	3.5
1	spring_2020	1	24	1	1	4				1				4		5	- durch das Home Office habe ich mehr Zeit, mich um Angelegenheiten zu kümmern, für die sonst keine Zeit da gewesen ist	4	4	4	2	2	2	2	4	4	3	4	2	4	4	1	4	5	1	2	4	2	2	4	4	4	4	4	3	7	3.5	3	2
1	spring_2020	1	60	2	1	5				1				4	Wegen der Bürotätigkeit gibt es keine nennenswerten Auswirkungen	5	Mehr Zeit für die Arbeit, weil andere Aktivitäten wegfallen	2	2	2	5	5	3	2	4	3	4	2	3	3	6	6	1	1	1	5	4	4	4	1	1	4	3	7	7	7	2.5	4	3.5
1	spring_2020	1	24	2	1	5			1					4		6	ueberwiegend freie Zeiteinteilung (wegen dem Online Studium) => routinierter Tagesablauf => mehr Produktivitaet	4	3	1	5	4	2	3	4	4	4	3	3	3	7	7	1	1	1	6	6	2	5	1	2	3	3	7	7	7	3	4.5	2
1	spring_2020	1	20	1	1	5			1					6	Mehr Zeit für sich	5	Mehr Zeit, man muss nicht so viel Zeit für das hin und her fahren opfern	2	2	2	4	1	4	2	3	4	5	3	2	3	3	2	6	6	6	4	4	4	4	2	5	4	4	2	2	2	5	3.5	4
1	spring_2020	1	54	1	1	5				1				4	-	4	-	2	4	2	2	5	5	4	4	1	4	4	1	4	2	7	3	6	5	2	6	4	4	4	1	2	5	5	2	3	2.5	4	4.5
1	spring_2020	1	21	1	1	5			1					4		3		3	2	2	2	4	3	2	4	4	3	3	2	3	3	3	5	2	4	4	5	3	4	4	2	4	4	3	6	4	2.5	4	3
1	spring_2020	1	30	1	1	4			1					4		4	Ich bin dennoch produktiv, Zumindest habe ich das Gefühl, Es gibt natürlich Tage, da hat man keine Lust etwas zu machen, aber das ist denke ich normal, Man kann ja nicht dauerhaft getrieben sein,	3	3	2	2	1	3	1	5	2	4	3	2	4	5	5	3	2	6	4	7	3	4	4	5	5	4	5	6	2	4.5	4.5	3
1	spring_2020	1	22	1	1	5			1					5	Ich habe Ecken meiner Wohnung etwas aufgeräumt und Dinge gefunden, die ich schon lange mal probieren oder mal wieder benutzen wollte, zum Beispiel ein Kupfer-Kratzbild, was ich nie richtig begonnen und jetzt, zu Zeiten von Corona, fertiggestellt habe Dies bietet sich in der momentanen Situation durch aus an, Außerdem musste ich mich, wie viele andere bestimmt auch, auf die Maskenpflicht vorbereit…	4	Alles in allem ist meine Produktivität unverändert, Sie hat sich jedoch, wenn man das so sagen kann, ein wenig in andere Kategorien verschoben,	3	4	2	1	1	3	4	4	4	3	3	4	2	3	4	4	4	3	4	2	3	4	5	5	2	2	4	4	5	4	4	3
1	spring_2020	1	19	1	1	5							1	4		3	Keine motivation	4	2	4	2	2	2	4	4	4	4	4	3	3	3	6	4	2	3	2	3	2	2	4	4	2	3	4	6	5	4	3	2
1	spring_2020	1	20	2	1	5			1					6	Mehr Zeit zum Nachdenken	3	Weniger Motivation	4	4	4	2	4	5	3	4	4	5	4	3	3	6	7	2	1	1	5	5	2	2	4	2	3	3	6	7	7	3.5	3	3.5
1	spring_2020	1	20	1	1	5			1					5	Ich schreibe mehr, habe mehr Zeit	5	Mehr Zeit für sich	4	4	4	1	2	4	4	2	5	5	3	1	3	3	4	1	3	1	1	4	2	2	5	4	2	5	7	5	7	4.5	2	3
1	spring_2020	1	20	1	1	5			1					6	Die Entschleunigung des Lebens führt zu weniger Ablenkungen, Langeweile führt zu anderen und neuen Beschäftigungen,	6	Dadurch dass ich meine Freunde nicht mehr treffen kann konzentriere ich mich neuerdings auf mich und meine Mentale sowie Physische Gesundheit,	2	5	5	5	3	4	2	3	2	5	4	1	4	2	5	5	6	4	4	3	4	1	1	3	4	5	3	2	4	4	2	4
1	spring_2020	1	20	1	1	4		1						3	Wenig Motivation, weniger soziale Kontakte und kein soziales Leben,	3		2	5	1	5	1	5	4	5	2	5	5	1	5	5	7	3	3	2	6	5	4	5	1	5	2	5	5	5	6	5	5	4.5
1	spring_2020	1	28	1	2	5			1			1		4	Keine Ahnung	4	Keine Ahnung	2	4	5	2	1	4	4	4	2	5	3	3	2	6	6	2	2	5	6	6	4	1	4	5	2	3	6	6	3	5	2.5	4
1	spring_2020	1	59	2	1	5				1				3	Unsicherheit, ungewohnte Arbeitsumgebung, Unzufrieddenheit	2	siehe beide vorhergehenden Antworten	2	4	2	3	2	4	4	4	2	4	4	2	4	5	5	5		3	4	5	4	4	3	4	2	4	3		5	4	4	4
1	spring_2020	1	20	1	1	5			1					3		4		4	4	1	3	4	2	3	5	2	5	3	3	2	6	7	1	2	1	4	5	2	5	3	2	3	3	7	6	7	3.5	5	2
1	spring_2020	1	19	1	1	5		1						4		3	weniger Möglichkeiten zur Anregung	2	4	3	5	3	4	2	4	2	4	5	1	5	3	5	3	3	1	5	5	4	3	1	3	4	5	5	5	7	3.5	3.5	4
1	spring_2020	1	21	1	1	5			1					5	Ich verbringe mehr Zeit daheim, wo ich Sachen verändere, damit sie mir besser gefallen,	3	Man hat das Gefühl, dass man weniger Druck hat,	3	4	5	1	2	4	4	5	5	4	3	2	2	3	7	4	7	2	3	3	3	1	5	4	2	4	4	1	6	4	3	3.5
1	spring_2020	1	21	2	1	5			1					2		3		3	1	4	5	5	5	2	4	1	1	2	3	1	5	7	4	5	2	5	6	3	2	1	1	4	3	4	3	6	1	3	4
1	spring_2020	1	20	2	1	5			1	1				5	Mehr Zeit	2	Zu viel Zeit nichts zu tun, kein geregelter Tagesablauf	3	4	5	1	1	5	4	1	4	5	3	2	2	5	7	4	5	1	5	5	3	1	5	5	2	4	4	3	7	5	1	4
1	spring_2020	1	20	1	1	5			1					5	beim Tanzen zuhause ist man ungestört und nicht in einem Raum voller anderer Leute, man kann sich also frei austanzen so wie man gerade fühlt	3	keine Motivation, dem normalen Zeitplan zu folgen, statt 4 Stunden Training in der Turnhalle sind es jetzt nur noch 2 Stunden selbstständig zu Hause; für die Uni fehlt die Motivation und das soziale Umfeld, über FaceTime ist das nicht das gleiche	4	4	4	3	2	3	2	5	2	4	4	2	3	4	6	5	6	3	6	6	2	2	3	4	4	4	3	2	5	4	3.5	2.5
1	spring_2020	1	21	2	1	5			1					5		5		2	4	2	4	2	4	4	3	2	5	4	2	4	4	6	3	2	2	5	5	4	4	2	4	2	4	5	6	6	4.5	3.5	4
1	spring_2020	1	21	1	1	4			1	1				4		4		4	3	2	2	2	4	1	5	4	4	4	3	4	4	7	4	3	3	4	6	2	4	4	4	5	3	4	5	5	4	4.5	3
1	spring_2020	1	54	2	1	5				1				4		4		3	2	1	2	4	2	3	5	2	3	1	3	1	6	7	1	1	1	2	7	3	5	4	2	3	3	7	7	7	2.5	5	2.5
1	spring_2020	1	28	2	1	5			1					4		5		3	2	3	5	3	4	2	5	2	2	4	3	3	6	7	1	2	1	6	6	3	3	1	3	4	3	7	6	7	2.5	4	3.5
1	spring_2020	1	53	1	1	5				1				4	Bin derzeit bei meinen Eltern und habe dort nicht so viele möglichkeiten wie zuhause	2		2	5	2	5	4	4	1	2	4	4	4	1	4	5	5	1	4	1	1	5	4	4	1	2	5	5	7	4	7	3	3	4
1	spring_2020	1	21	2	1	5			1					6	Mehr Zeit	4		3	4	4	4	4	3	2	2	3	2	5	2	4	3	4	4	5	2	5	4	3	2	2	2	4	4	4	3	6	2	2	3
1	spring_2020	1	20	1	1	3						1		4		2	Man hat keinen bestimmten Grund mehr morgens aufzustehen und bleibt dadurch länger liegen,,, wird müder, Irgendwann hat man Zuhause alles erledigt und weiß nicht mehr weiter,,,	2	4	5	1	3	4	3	3	5	4	3	2	3	3	2	4	7	5	2	6	4	1	5	3	3	4	4	1	3	3.5	2	4
1	spring_2020	1	21	2	1	5			1	1				4		3	Monotonie - mangel an Motivation	2	3	2	5	1	4	4	4	2	5	4	1	3	4	5	2	3	2	3	6	4	4	1	5	2	5	6	5	6	5	4	4
1	spring_2020	1	20	1	1	5			1					3	Kaum Inspiration durch gleiche Räume jeden Tag Immer gleicher Alltag ohne Abwechslung Kreativer Output eingeschränkt	3	Oft arbeiten am Schreibtisch Bzw, Lektüren - dadurch viel sitzen und keine aktive Abwechslung Dadurch schnelle Langeweile	1	4	3	2	1	5	5	4	4	5	5	1	4	4	5	4	2	1	4	5	5	3	4	5	1	5	4	6	7	5	3.5	5
1	spring_2020	1	21	2	1	5			1	1				4	Kann ich nicht genaus sagen, Ist nie wirklich auf meinem Schirm,	5	In den Uniphasen bin ich unproduktiver, da Onlinevorlesungen bei mir die Aufmerksamkeitspanne nicht sehr lange halten,	1	3	5	2	2	5	3	3	2	5	2	2	3	6	7	1	6	4	7	5	5	1	4	4	3	4	7	2	4	4.5	2	5
1	spring_2020	1	21	1	1	5			1					5	Mehr Zeit, Ich male mehr und lasse mich mehr inspirieren, Aber die Menschen fehlen,	3	Durch so viel Freizeit, tendiere ich dazu Aufgaben vor mir herzuschieben, Manchmal fehlende Motivation,	2	4	3	2	1	4	2	4	4	4	4	2	3	3	6	2	3	1	4	4	4	3	4	5	4	4	6	5	7	4.5	3.5	4
1	spring_2020	1	30	2	1	5				1				4		4		3	4	2	5	5	3	3	5	1	5	4	2	4	7	7	2	2	1	7	7	3	4	1	1	3	4	6	6	7	3	4.5	3
1	spring_2020	1	21	2	1	5		1						5	Ich bin mehr zu Hause und probiere neue Sachen aus (z,B, Klavier spielen)	5	Garage ausgeräumt, alte Sachen verkauft (man hat Zeit)	2	4	4	5	4	4	1	3	2	4	4	2	3	3	2	5	7	4	5	7	4	2	1	2	5	4	3	1	4	3	2.5	4
1	spring_2020	1	34	2	2	5				1				4	-	2	Wahrscheinlich psychische Gründe, Kann ich nicht genau sagen, Tagespost häuft sich, aber die Motivation fehlt, Viele Anrufer werden nicht einmal zurückgerufen, weil die Lust fehlt, Das Leben stockt nahezu und dementsprechend macht es auch wenig Spaß, Alle Gerichtstermine im April wurden verlegt,, Keine Gespräche und Streitigkeiten mit Gleichgesinnten,, Unser Anwaltstreffen findet nicht statt, Uns…	3	5	4	3	5	1	5	4	1	3	3	4	2	5	1	3	6	4	7	5	3	2	3	1	1	2	5	2	4	2	3	2
1	spring_2020	1	25	1	1	5			1					5		5		2	3	1	4	3	4	4	4	1	4	3	2	3	6	7	3	2	1	5	5	4	5	2	3	2	4	5	6	7	3.5	4.5	4
1	spring_2020	1	25	1	1	5				1				4		2	Homeoffice, wenige Sozialkontakte, generelle Antriebslosigkeit und Motivationsprobleme	4	5	2	5	1	2	3	5	4	5	5	2	4	6	7	1	2	1	5	3	2	4	1	5	3	4	7	6	7	5	4.5	2
1	spring_2020	1	38	2	1	4				1				4	Aufgrund Homeschooling des Kindes und Vollzeit-Arbeit	4		3	4	3	4	1	4	2	3	4	4	4	1	4	2	2	3	3	3	3	6	3	3	2	5	4	5	5	5	5	4.5	3	3.5
1	spring_2020	1	25	2	1	5		1						6		5		2	1	3	2	4	3	4	4	3	4	3	3	3	6	5	3	3	2	6	4	4	3	4	2	2	3	5	5	6	3	3.5	3.5
1	spring_2020	1	53	1	1	3				1				5	Mehr Zeit und Ruhe für Ideen	3	Müßiggang	4	5	2	4	3	3	3	4	4	2	3	2	3	4	7	5	2	1	6	4	2	4	2	3	3	4	3	6	7	2.5	4	2.5
1	spring_2020	1	27	1	1	5				1				4	Mein Leben hat sich nicht verändert, ich habe nur mehr Aufträge,	5	Mehr Aufträge	2	5	4	1	1	4	3	4	5	5	5	3	4	4	3	2	4	3	2	4	4	2	5	5	3	3	6	4	5	5	3	4
1	spring_2020	1	26	1	1	3				1		1		2	Ich bin gelangweilt, einsam	5	Ich brauche Beschäftigung	4	4	4	1	4	4	4	4	2	2	3	3	2	1	3	3	7	6	3	5	2	2	5	2	2	3	5	1	2	2	3	3
1	spring_2020	1	35	1	1	4				1				4		3	Eingeschränkt in der Umsetzung	2	2	4	4	3	5	4	4	4	3	3	2	3	3	5	2	2	1	4	4	4	2	2	3	2	4	6	6	7	3	3	4.5
1	spring_2020	1	25	1	1	3				1				4		4		3	4	2	4	3	4	2	4	2	4	3	2	3	4	6	2	4	2	4	5	3	4	2	3	4	4	6	4	6	3.5	4	3.5
1	spring_2020	1	25	1	1	5			1					6	Mehr Zeit, weniger strikte Tagesabläufe und Präsenztermine in der Uni	4		4	4	1	2	2	4	3	5	4	4	3	2	3	6	6	1	1	1	3	6	2	5	4	4	3	4	7	7	7	4	5	3
1	spring_2020	1	39	1	1	5				1		1		4		2	Ich komme bei kinderbetreuung, homescooling, Arbeit und Hausarbeit kaum zu anderen Dingen bzw, fehlt mir die Motivation	2	4	2	2	2	4	4	4	4	4	4	3	4	2	5	2	5	1	2	4	4	4	4	4	2	3	6	3	7	4	4	4
1	spring_2020	1	43	1	1	3			1		1			4		2	Ja weil ich gezwungen bin als allein erziehende Mama, Alles wie gewohnt zu tun, Mit der Ausbildung und 2 Kinder 24 Std Betreuung +home schooling ist extrem anstrengend weil 1 Kind hat das Asberger Syndrom (deswegen verweigert er die Schule, ich bin ja nicht die Lehrerin, und die Schule reagiert nicht auf meine Mails usw,) und ich habe noch ein Transgender Kind, Mitihr kann ich aber viel Kreativ s…	3	4	2	2	1	5	4	4	2	5	5	1	4	6	7	1	2	2	6	4	3	4	4	5	2	5	7	6	6	5	4	4
1	spring_2020	1	23	1	1	5			1					4		5	Da ich mehr Aufgaben für das Studium erledigen muss, habe ich mehr zu tun und bin entsprechend produktiver,	1	5	1	1	3	5	3	5	4	2	4	1	4	4	5	3	1	1	5	6	5	5	5	3	3	5	5	7	7	2.5	5	5
1	spring_2020	1	28	1	2	5				1				4		3	weniger Möglichkeiten bzgl, Aktivitäten, Tanzschule geschlossen	4	2	5	2	4	2	5	5	3	1	4	1	3	4	6	3	4	2	2	6	2	1	4	2	1	5	5	4	6	1.5	3	2
1	spring_2020	1	22	1	1	5			1					3	Keine Auftritte/Proben im Verein	5		2	4	2	1	1	4	3	5	4	4	4	2	4	6	5	3	4	2	4	6	4	4	5	5	3	4	5	4	6	4.5	4.5	4
1	spring_2020	1	25	2	1	3				1				4		4		1	2	2	4	3	4	4	5	1	2	3	2	3	5	5	2	3	3	7	7	5	4	2	3	2	4	6	5	5	2.5	4.5	4.5
1	spring_2020	1	19	2	1	5		1						5	Mehr Zeit: ich beginne über dinge in meiner umgebung öfter und länger nachzudenken und denke mir Verbesserungen aus	5	Mehr Zeit: Ich kann selbständig an dingen arbeiten ohne vorgaben und habe genug zeit dafür	2	4	3	5	2	4	4	4	2	5	2	2	3	5	6	2	3	1	6	3	4	3	1	4	2	4	6	5	7	4.5	3.5	4
1	spring_2020	1	22	1	1	5		1						3	An der fehlenden Motivation und am Stess, Es kommt nichts gutes bei dem raus, was ich beginne,	2	Ich brauche viel länger für Aufgaben, Ws liegt an der fehlenden Motivation und Struktur,	4	4	4	1	2	4	2	4	5	5	3	2	2	4	6	5	3	2	5	5	2	2	5	4	4	4	3	5	6	4.5	3	3
1	spring_2020	1	20	1	1	4			1					7	Ich habe mehr Zeit,	5	Ich habe mehr Zeit und kann mir diese frei einteilen,	1	5	1	2	1	5	3	5	2	5	2	3	3	3	6	2	5	1	4	5	5	5	4	5	3	3	6	3	7	5	5	5
1	spring_2020	1	60	2	1	3				1				5	Probleme müssen gelöst werden in der Firma und beim Kunden, Umorganisieren der vorhandenen Strukturen,	2	Kundenbesuche sind nur bedingt möglich, Kurzarbeit	2	4	3	2	5	4	4	5	2	4	4	1	4	2	3	6	3	6	5	6	4	3	4	1	2	5	2	5	2	2.5	4	4
1	spring_2020	1	53	2	1	2					1			7	Basteln	5	Haushalt	1	4	1	1	4	5	4	5	5	5	1	4	1	7	1	7	7	3	3	3	5	5	5	2	2	2	1	1	5	3.5	5	5
1	spring_2020	1	50	1	1	2				1				4		4		2	2	4	2	4	2	4	5	2	4	4	3	4	3	3	3	3	1	3	6	4	2	4	2	2	3	5	5	7	3	3.5	3
1	spring_2020	1	23	2	1	5		1						6	Durch mehr Zeit, kann ich mich wieder dem Lesen widmen und lerne Klavier	4	Mehr Zeit heißt mehr Zeit, faul zu sein	2	5	4	5	2	5	4	4	1	4	5	1	5	3	7	3	3	3	6	6	4	2	1	4	2	5	5	5	5	4	3	4.5
1	spring_2020	1	22	1	1	5			1					4		4		1	3	2	2	1	5	2	5	2	5	3	2	3	4	4	3	4	1	4	6	5	4	4	5	4	4	5	4	7	5	4.5	5
1	spring_2020	1	41	2	1	4				1				4	Ist mir egal, corona	4	Corona ist mir egal	4	1	3	4	2	1	4	5	2	2	1	3	1	1	1	1	3	1	2	5	2	3	2	4	2	3	7	5	7	3	4	1.5
1	spring_2020	1	20	1	1	5	1							6	Mehr Zeit Viele Skizzen, Renovierungen	3	Meist nur in Gruppen produktiv, allein keine Motivation Viel zu viel Netflix	1	4	4	3	2	5	5	3	1	4	4	1	5	3	2	3	4	4	6	6	5	2	3	4	1	5	5	4	4	4	2.5	5
1	spring_2020	1	21	1	1	3		1						5	Mehr zeit Viel Musik gemacht	5	Mehr zeit Keine anderen Beschäftigungen	2	5	2	2	3	5	2	4	3	5	5	3	4	5	4	3	4	1	4	5	4	4	4	3	4	3	5	4	7	4	4	4.5
1	spring_2020	1	18	1	1	3		1						4		3	Weniger Sport nur im Bett und am Essen	4	4	3	2	1	4	4	4	3	5	3	3	3	4	4	2	2	2	2	4	2	3	4	5	2	3	6	6	6	5	3.5	3
1	spring_2020	1	18	1	1	3	1							5	Mehr Zeit um was Neues auszuprobieren	6	Auch mehr Zeit und da man fast nur Zuhause ist kann man sich nicht durch andere Ausflüge oder Unternehmungen ablenken	4	4	4	2	4	3	2	5	4	2	3	3	4	6	5	3	4	5	4	5	2	2	4	2	4	3	5	4	3	2	3.5	2.5
1	spring_2020	1	20	1	1	4				1				4		6	Mehr Zeit	2	2	4	4	4	4	4	5	2	2	4	1	3	4	5	4	3	5	6	5	4	2	2	2	2	5	4	5	3	2	3.5	4
1	spring_2020	1	34	2	1	4				1				6	Neue Situation bietet neue Möglichkeiten und Chancen	4	Ich bin selbst nicht erkrankt und daher voll einsatzfähig	3	5	2	4	1	4	4	4	3	5	5	2	5	7	7	1	1	1	6	5	3	4	2	5	2	4	7	7	7	5	4	3.5
1	spring_2020	1	27	2	1	4				1				4		4		4	4	3	4	4	3	4	4	2	2	4	3	4	2	4	4	5	3	3	6	2	3	2	2	2	3	4	3	5	2	3.5	2.5
1	spring_2020	1	23	1	1	5				1				4		2	Durch die Einschränkung	2	4	4	2	1	4	4	5	4	5	3	2	4	3	5	5	3	2	3	5	4	2	4	5	2	4	3	5	6	5	3.5	4
1	spring_2020	1	21	1	1	5		1						2	Die Möglichkeit sich außerhalb vorzubilden, sich auszutauschen ist begrenzt,	4	Momentan wenig Möglichkeit Kreativität umzusetzen, unabhängig von der Corona Pandemie,	2	3	4	5	1	5	5	5	2	5	4	1	4	4	7	2	1	1	2	6	4	2	1	5	1	5	6	7	7	5	3.5	4.5
1	spring_2020	1	20	1	1	5			1					5	Ich nähe Masken :-)	4		3	4	4	3	4	3	3	5	3	3	4	2	4	5	7	5	5	4	6	6	3	2	3	2	3	4	3	3	4	2.5	3.5	3
1	spring_2020	1	20	2	1	5		1						5	mehr langeweile, man versucht dinge, für die man sonst keine zeit hat	5	mehr langeweile, man kann dinge erledigen, für die man sonst keine Kraft oder zeit hatte	3	3	3	2	4	4	5	3	2	4	3	2	4	5	5	2	4	2	5	5	3	3	4	2	1	4	6	4	6	3	3	3.5
1	spring_2020	1	22	2	1	5			1					6		4		4	2	4	2	2	4	4	4	4	4	2	1	3	4	6	2	1	1	6	6	2	2	4	4	2	5	6	7	7	4	3	3
1	spring_2020	1	55	1	1	5						1		3	Meine Motivaton, Dinge anzugehen ist gedämpft, Verwende keine bis wenig Zeit auf rein kreative Tätigkeiten,	3	Da ich durch die Gegebenheiten eine eingeschränkte Motivation verspüre, Einige Sachen verschiebe ich auf einen späteren Zeitpunkt, wenn ich wieder uneingeschränkten Zugang zu allen Produkte haben werde, Ansonsten führe ich meine Tätigkeiten, mit einigen Einschränkungen und Veränderungen, genauso aus wie immer,	2	3	3	2	1	4	1	4	3	4	3	3	3	4	5	2	2	3	4	6	4	3	4	5	5	3	6	6	5	4.5	3.5	4
1	spring_2020	1	20	1	1	5		1		1				4	Gehe trotzdem oft raus, Aber das Umfeld fehlt trotzdem, Weiß aber nicht, ob das Auswirkungen auf meine Kreativität hat,	4	Muss genauso viel machen wie vorher,	3	4	3	4	3	4	2	4	3	4	4	3	3	3	5	3	6	4	3	6	3	3	2	3	4	3	5	2	4	3.5	3.5	3.5
1	spring_2020	1	23	1	1	5			1					4		7		1	4	2	5	4	4	2	4	2	3	4	2	4	2	7	1	4	1	5	6	5	4	1	2	4	4	7	4	7	2.5	4	4.5
1	spring_2020	1	51	1	1	5				1				7	Mehr Zeit für neue Ideen Mehr Ruhe, weniger Hektik Dinge gründlich zu bearbeiten, mehr Einfälle und Reflexion Viel mehr Bereitschaft, wissenschaftlich vorzugehen	7	nicht so erschöpft wie nach 8 Stunden Arbeit in der Schule Wahrnehmung ist intensiver Weniger im Alltagstrott Weniger im Außen	1	4	2	4	1	4	2	4	2	5	5	2	5	2	2	4	6	2	5	6	5	4	2	5	4	4	4	2	6	5	4	4.5
1	spring_2020	1	52	1	1	5						1		4		4		3	4	2	3	1	3	2	4	3	5	4	1	5	4	5	1	2	4	5	7	3	4	3	5	4	5	7	6	4	5	4	3
1	spring_2020	1	22	2	1	4				1				4		4		1	4	2	4	5	5	2	4	2	3	3	2	3	5	4	3	3	3	5	5	5	4	2	1	4	4	5	5	5	2	4	5
1	spring_2020	1	21	1	1	5			1					2		3		4	2	4	2	3	3	4	5	3	5	3	3	2	5	5	5	2	5	4	6	2	2	4	3	2	3	3	6	3	4	3.5	2.5
1	spring_2020	1	59	2	1	4				1				4	Home-Office ist bei uns seit 2003 üblich,	4	Home-Office, bleibt auch in Corona-Zeiten Home-Office	2	4	2	4	3	3	3	4	2	4	4	1	4	6	6	2	1	1	5	7	4	4	2	3	3	5	6	7	7	3.5	4	3.5
1	spring_2020	1	25	1	1	5			1	1				4	Mein Leben läuft trotzdem weiter	4	Muss normal weiter funktionieren wie sonst auch,	4	3	3	4	4	2	3	4	4	2	3	3	3	3	4	2	2	3	4	3	2	3	2	2	3	3	6	6	5	2	3.5	2
1	spring_2020	1	30	1	1	3				1				5	Etwas mehr Zeit, da kaum Termine	5	verbringe mehr Zeit Zuhause	2	4	2	3	2	4	4	4	4	4	4	3	4	3	3	3	5	3	5	6	4	4	3	4	2	3	5	3	5	4	4	4
1	spring_2020	1	18	1	1	5	1							5	Durch Langeweile muss man sich mehr Neues einfallen lassen,	3	Genervtheit von der ganzen Situation	2	2	4	4	4	4	4	4	2	5	3	3	3	4	4	4	5	3	5	5	4	2	2	2	2	3	4	3	5	3.5	3	4
1	spring_2020	1	26	1	1	5			1	1				5	Etwas mehr Zeit zur Verfügung	4	Arbeitspensum ist gleich geblieben	4	4	3	4	2	4	3	4	4	4	4	3	3	4	7	3	3	2	3	5	2	3	2	4	3	3	5	5	6	4	3.5	3
1	spring_2020	1	57	1	2	5				1				4		4		2	4	2	4	1	5	4	4	2	4	4	2	4	2	6	3	3	3	4	5	4	4	2	5	2	4	5	5	5	4.5	4	4.5
1	spring_2020	1	44	2	1	4				1				5	Die zusätzliche Freizeit muss ja irgendwie genutzt werden und kostengünstige Lösungen erfordern häufig gute bzw, kreative Ideen,	4	Weniger Arbeit im Job, dafür wird zuhause viel Liegengebliebenes aufgearbeitet und neue Projekte realisiert,	3	4	2	3	4	3	3	4	2	4	4	3	3	4	3	4	5	1	5	5	3	4	3	2	3	3	4	3	7	3	4	3
1	spring_2020	1	56	1	1	5				1				7	Ich habe mehr Zeit und nutze viele Online Angebote	6	Mehr Zeit, neue Ideen, Innerer Antrieb und neue Motivation	2	5	4	3	1	4	4	5	4	5	4	2	4	5	5	2	2	2	2	6	4	2	3	5	2	4	6	6	6	5	3.5	4
1	spring_2020	1	58	1	1	3				1				3	Ausgangsbeschränkungen Shut downloaden des öffentlichen Lebens	4	Kann auch im eigenen Haushalt produktiv sein	2	4	2	4	3	4	3	4	2	4	4	2	4	3	3	3	3	1	5	6	4	4	2	3	3	4	5	5	7	3.5	4	4
1	spring_2020	1	24	2	1	5			1					5	Mehr Zeit zum Malen	2		4	4	4	2	1	4	4	2	2	5	4	2	5	3	4	6	6	2	5	6	2	2	4	5	2	4	2	2	6	5	2	3
1	spring_2020	1	20	2	1	5			1					5	Mehr Zeit Weniger Möglichkeiten sich mit anderen Dingen zu beschäftigen	5		4	5	3	4	5	3	4	4	5	2	3	1	4	1	4	3	5	4	5	4	2	3	2	1	2	5	5	3	4	1.5	3.5	2.5
1	spring_2020	1	45	1	1	4						1		4	Durch Corona sind die Kinder zuhause die ich unterrichten muss und habe somit weniger Zeit zum malen	4	Ich hatte vorher genau so viele bzw wenige Einfälle als vor Corona	3	4	4	3	1	4	3	4	4	4	4	3	2	4	7	2	1	1	3	6	3	2	3	5	3	3	6	7	7	4.5	3	3.5
1	spring_2020	1	23	1	1	4			1					4	Kein Unterschied,	3	Durch den manchmal eintönigen Alltag der einen verleitet in einen gewissen Trott zu verfallen,	3	4	5	4	2	4	2	5	5	5	4	3	3	6	7	2	3	3	5	6	3	1	2	4	4	3	6	5	5	4.5	3	3.5
1	spring_2020	1	50	1	1	5				1				4		4		2	4	1	4	4	4	3	5	2	4	4	4	4	6	7	2	1	1	5	6	4	5	2	2	3	2	6	7	7	3	5	4
1	spring_2020	1	48	2	1	3				1				4	,,,	3	Nicht vor Ort	4	4	3	4	3	2	2	4	3	4	4	2	4	2	5	1	6	4	3	6	2	3	2	3	4	4	7	2	4	3.5	3.5	2
1	spring_2020	1	44	1	1	5				1				4		3	fester Tagesablauf gestört, Sport im Studio fehlt mir, Motivation zu Hause ist geringer, auf Arbeit ist es zur Zeit stressiger	4	3	2	2	4	2	2	4	3	4	4	2	4	2	2	3	7	5	2	5	2	4	4	2	4	4	5	1	3	3	4	2
1	spring_2020	1	18	2	1	5	1							4	Da ich die meiste Zeit zuhause verbringe bleibt mir viel Zeit für Freizeit und diese nutze ich auch, Jedoch leider nicht, um etwas produktives zu machen,	2	Im normalen Alltag habe ich immer das Gefühl, dass ich etwas tun muss, Jedoch lebe ich aktuell leider nach dem Prinzip: "Ist ja noch Zeit, bis ich das fertig haben muss",	3	4	5	3	2	3	3	4	3	3	4	2	4	3	6	4	4	4	4	5	3	1	3	4	3	4	4	4	4	3.5	2.5	3
1	spring_2020	1	25	1	1	5			1					5	Ich habe mehr Zeit eigene Werke zu schreiben,	4		5	5	4	4	3	1	1	5	5	4	2	4	2	7	4	4	3	3	4	6	1	2	2	3	5	2	4	5	5	3.5	3.5	1
1	spring_2020	1	18	1	1	3	1							5	Mehr Zeit für kreative Dinge	3	Schwer aus dem Bett zu kommen	5	4	5	2	2	2	4	4	4	5	3	4	3	3	4	3	2	3	5	3	1	1	4	4	2	2	5	6	5	4.5	2.5	1.5
1	spring_2020	1	20	1	1	5				1				4	Garnicht	2	Ich fange ungern etwas an, weil ich es auch immer auf später verschieben kann,,,	2	2	4	5	1	4	2	4	1	5	4	2	4	4	4	3	2	1	5	2	4	2	1	5	4	4	5	6	7	5	3	4
1	spring_2020	1	20	1	1	5			1				1	5	Ich habe mehr Zeit und (bin gerade bei meinen Eltern) auch mehr Materialien um künstlerisch zu werden,	3	Ich verschwende viel Zeit bei Youtube/Instagram/Disney+/Netflix, da ich mir denke, dass ich so viel Zeit habe und die wichtigen Sachen auch später erledigen kann, es gerade wenig andere unanspruchsvolle Beschäftigungen gibt,	3	4	4	2	1	4	4	4	4	4	3	2	4	5	6	3	2	1	5	5	3	2	4	5	2	4	5	6	7	4.5	3	3.5
1	spring_2020	1	20	1	1	5			1					4		2	Gemerkt, was wirklich wichtig ist, Zeit mit der Familie genießen	4	5	4	1	5	4	3	5	5	2	2	4	1	5	5	6	6	1	2	2	2	2	5	1	3	2	2	2	7	1.5	3.5	3
1	spring_2020	1	20	1	2	3							1	3	Ich habe weniger Motivation kreative Tätigkeiten zu unternehmen oder meine kreativen Ideen umzusetzen,	3	Ich habe weniger Motivation produktiv zu sein,	2	4	3	1	2	4	4	5	5	5	3	2	4	5	7	3	5	3	2	3	4	3	5	4	2	4	5	3	5	4.5	4	4
1	spring_2020	1	24	2	1	5			1					4	Meine Pen and Paper Gruppen haben sich alle sehr schnell digitalisiert, darum kann ich meine Kreativen Seiten fast genauso ausführlich leben wie sonst,	1	Ich lerne am besten durch Interaktion mit anderen Menschen, Jetzt, wo ich quasi keine mehr in meinem Studium habe, fällt diese Komponente für mich ebenfalls weg,	2	5	5	4	2	5	2	4	3	5	4	2	4	6	6	2	2	1	5	5	4	1	2	4	4	4	6	6	7	4.5	2.5	4.5
1	spring_2020	1	33	1	1	5				1				5	Mehr Zeit für neue Hobbys wie nähen	4		5	4	4	3	2	2	4	4	4	4	3	3	4	4	5	3	4	4	2	5	1	2	3	4	2	3	5	4	4	4	3	1.5
1	spring_2020	1	24	1	1	5			1					4		6		4	2	2	4	2	3	4	4	4	3	2	4	3	3	5	3	4	2	3	5	2	4	2	4	2	2	5	4	6	3.5	4	2.5
1	spring_2020	1	18	1	1	5	1							6	Mehr Zeit	6	Ich habe keinen Druck/Stress	1	5	4	1	1	5	4	4	5	5	3	3	3	1	1	4	4	2	7	6	5	2	5	5	2	3	4	4	6	5	3	5
1	spring_2020	1	20	1	1	4			1					4		3		4	4	5	5	5	2	4	4	1	2	4	4	3	3	2	4	7	2	4	4	2	1	1	1	2	2	4	1	6	1.5	2.5	2
1	spring_2020	1	24	1	1	5				1				1	Anderes im Kopf	4	Muss ja weiter gehen	1	5	5	4	1	4	3	3	2	4	4	3	4	4	4	6	4	4	6	5	5	1	2	5	3	3	2	4	4	4.5	2	4.5
1	spring_2020	1	55	1	1	5				1				4		4		4	3	2	2	4	3	3	5	2	4	3	2	3	6	6	3	3	2	4	5	2	4	4	2	3	4	5	5	6	3	4.5	2.5
1	spring_2020	1	43	2	1	2				1				5	Mehr Fokus auf bestimmte Themenstellungen,	4		2	4	1	3	3	2	2	5	3	5	3	3	3	5	7	1	4	2	4	3	4	5	3	3	4	3	7	4	6	4	5	3
1	spring_2020	1	19	1	1	5			1					3	der austausch mit meinen kommilitonen fehlt, ich brauche länger um eine idee zu finden/umzusetzen	3	mir fehlt der zugang zu materialien/werkzeugen	3	2	3	4	1	2	3	3	2	4	3	2	3	3	4	3	3	2	4	4	3	3	2	5	3	4	5	5	6	4.5	3	2.5
1	spring_2020	1	61	2	1	5				1				4	Für mich hat sich durch den Shutdown nichts verändert, systemrelevante Tätigkeit,	4	s,o,	4	2	4	5	5	1	4	5	2	2	3	1	4	5	4	5	2	1	3	6	2	2	1	1	2	5	3	6	7	1.5	3.5	1.5
1	spring_2020	1	26	2	1	4				1				4		4		2	2	3	2	2	4	3	5	4	4	4	4	3	5	6	3	4	3	6	7	4	3	4	4	3	2	5	4	5	4	4	4
1	spring_2020	1	22	1	1	4			1					5	Mehr Dekoration und Ideen dafür zuhause	3		4	2	4	2	2	1	2	4	5	4	2	2	2	3	2	5	4	3	4	4	2	2	4	4	4	4	3	4	5	4	3	1.5
1	spring_2020	1	23	2	1	5			1					5	Mehr Zeit zuhause, Zeit zum Nachdenken	3		2	4	4	4	2	4	4	3	3	4	3	2	4	3	5	3	4	3	3	3	4	2	2	4	2	4	5	4	5	4	2.5	4
1	spring_2020	1	22	1	1	5			1					5	Ich nehme mir mehr Zeit dafür,	4		3	4	4	2	2	4	4	5	5	5	3	3	3	3	3	3	3	3	4	4	3	2	4	4	2	3	5	5	5	4.5	3.5	3.5
1	spring_2020	1	28	2	1	4				1				4		4		3	2	2	3	3	4	4	4	4	4	4	2	4	6	5	4	5	6	5	5	3	4	3	3	2	4	4	3	2	3.5	4	3.5
1	spring_2020	1	51	1	1	4				1				6	Ich habe mehr Zeit zur Verfügung, mein öffentliches Leben ist eingeschränkt, ich leite meine Energie um,	3	Das Gefühl der Ungewissheit wirkt sich darauf aus und tut nicht gut, Vieles in dieser Krise ist so unlogisch das zährt an meinen Nerven,	3	4	3	4	1	2	2	3	2	5	3	2	3	4	6	1	1	1	5	3	3	3	2	5	4	4	7	7	7	5	3	2.5
1	spring_2020	1	42	1	1	4				1				6	Ich habe mehr Ruhe und Zeit, keinen o nur wenig Alltagsstress	6	Ich bin ausgeschlafen, kraftvoll und habe viele Ideen umgesetzt,	2	4	3	1	1	4	4	4	4	4	4	2	4	3	4	4	7	5	2	5	4	3	5	5	2	4	4	1	3	4.5	3.5	4
1	spring_2020	1	20	1	1	5			1					4		5	Ambitionen zu Sport	3	5	3	4	3	3	2	4	5	4	4	3	4	5	5	2	4	2	4	4	3	3	2	3	4	3	6	4	6	3.5	3.5	3
1	spring_2020	1	47	1	1	5				1				4		5		1	2	1	2	2	4	4	4	1	4	4	1	4	4	5	4	4	1	3	6	5	5	4	4	2	5	4	4	7	4	4.5	4.5
1	spring_2020	1	53	2	1	4				1				6		4		2	4	1	4	2	1	3	4	1	2	3	2	2	4	4	4	4	4	6	4	4	5	2	4	3	4	4	4	4	3	4.5	2.5
1	spring_2020	1	45	2	1	5					1			4		4		4	4	4	2	4	1	4	3	5	4	4	3	4	6	1	4	2	1	6	4	2	2	4	2	2	3	4	6	7	3	2.5	1.5
1	spring_2020	1	57	2	1	5				1				4	Ich arbeite entspannt	4	Ärgert mich nicht, sehe meine Frau öfter	4	5	1	5	4	4	3	5	1	2	4	1	5	6	7	1	1	2	5	7	2	5	1	2	3	5	7	7	6	2	5	3
1	spring_2020	1	56	1	1	5				1				5	Wie kann ich meine Mitarbeiter schützen? Wir kann ich Patienten gewinnen?	3	Patientenverunsicherung	4	5	1	4	2	4	2	4	3	3	4	1	4	6	6	1	6	3	5	6	2	5	2	4	4	5	7	2	5	3.5	4.5	3
1	spring_2020	1	52	1	1	3				1				4		5	Man kann Liegengebliebenes aufarbeiten, weil Zeit übrig bleibt	4	4	2	4	4	2	4	4	2	4	4	2	4	2	4	2	2	2	2	6	2	4	2	2	2	4	6	6	6	3	4	2
1	spring_2020	1	55	1	1	5				1				3	viel Verwaltung (Ausfüllen von Anträgen für Soforthilfe und Kurzarbeit, Buchhaltung, Liquiditätsplanung etc,) wenig Publikum als Resonanzboden für Kreativität wirtschaftlicher Druck	3	Verlagerung vom Kerngeschäft (Verkauf von Kunst) auf Verwaltungstätigkeiten	2	3	1	2	1	5	5	5	3	5	4	1	3	7	7	1	1	1	4	5	4	5	4	5	1	5	7	7	7	5	5	4.5
1	spring_2020	1	26	1	1	4				1				7	Ich habe deutlich mehr Zeit mich auf mich selbst zu konzentrieren und komme durch weniger Stress und mehr Zeit auf neue Ideen und kann diese auch umsetzen,	6	Anfangs war die Kita geschlossen und ich musste meinen Alltag zuhause strukturieren, Dadurch hatte ich Zuhause mehr Zeit für produktive Tätigkeiten, Auch in der kita habe ich aktuell mehr Zeit für Projekte	3	4	4	4	2	5	4	3	3	4	4	2	5	3	3	7	7	5	3	7	3	2	2	4	2	4	1	1	3	4	2.5	4
1	spring_2020	1	24	1	1	3				1				5	Durch die viele freie Zeit überlegt man sich was man ändern könnte, man nimmt sich mehr Zeit für alltägliche Dinge,	3	Keine sozialen Kontakte keine Ausübung von Freizeitaktivitäten Lustlosigkeit, da keine Veranstaltungen stattfinden auf die man sich derzeit freuen kann,	1	4	4	4	2	5	4	4	4	2	4	2	3	3	5	3	6	5	6	6	5	2	2	4	2	4	5	2	3	3	3	5
1	spring_2020	1	56	2	1	4					1			3	Nicht so motiviert	4		2	4	3	4	2	5	2	3	3	4	4	2	3	4	4	2	4	1	5	6	4	3	2	4	4	4	6	4	7	4	3	4.5
1	spring_2020	1	19	1	1	5	1							6		5		2	5	2	4	1	5	3	4	2	5	5	1	3	5	6	2	4	1	5	7	4	4	2	5	3	5	6	4	7	5	4	4.5
1	spring_2020	1	21	1	1	5				1				4	Mein Alltag hat sich durch die Coronakrise kaum verändert	3	Durch die viele Zeit schiebe ich gerne Dingen auf den nächsten Tag	4	4	5	4	3	4	4	3	4	5	3	2	3	4	2	3	5	4	5	7	2	1	2	3	2	4	5	3	4	4	2	3
1	spring_2020	1	55	2	1	3				1				5	Mehr Zeit für eigene Aktivitäten, kein Vereinslebeben	4	Ich kann mich beschäftigen, hab keine Lange Weile, nehme Situation ernst ,mache mich aber nicht verrückt, schaue Nachrichten dosiert,	4	4	1	4	2	4	4	4	3	4	4	2	4	2	5	2	6	2	5	6	2	5	2	4	2	4	6	2	6	4	4.5	3
1	spring_2020	1	23	1	1	5			1					5		2		3	5	4	3	3	2	3	3	5	4	4	2	3	3	5	2	2	1	4	6	3	2	3	3	3	4	6	6	7	3.5	2.5	2.5
1	spring_2020	1	34	2	1	4				1				5	Bessere Fokussierung	6	Keine Besprechungen	2	5	1	5	4	4	4	4	2	3	4	2	4	5	6	1	2	2	5	7	4	5	1	2	2	4	7	6	6	2.5	4.5	4
1	spring_2020	1	29	2	1	5				1				4		3	Homeoffice, außerdem allgemein niedrigeres Arbeitsniveau angrenzender Abteilungen, Dadurch insgesamt niedrigere Produktivität	4	5	4	4	5	2	4	3	4	4	5	1	4	5	6	1	2	1	3	6	2	2	2	1	2	5	7	6	7	2.5	2.5	2
1	spring_2020	1	48	1	1	3				1				4	Keine Auswirkungen	4		2	4	2	4	4	4	4	4	3	5	4	3	4	3	4	5	6	4	3	3	4	4	2	2	2	3	3	2	4	3.5	4	4
1	spring_2020	1	18	1	1	5	1							3		3		3	3	3	2	5	3	3	5	4	1	3	1	2	2	2	3	4	2	3	6	3	3	4	1	3	5	5	4	6	1	4	3
1	spring_2020	1	53	2	1	5				1				4		4		2	4	1	5	4	3	2	5	2	5	4	2	5	6	5		1	1	6	7	4	5	1	2	4	4		7	7	3.5	5	3.5
1	spring_2020	1	24	2	1	4			1					4	-	5	Um nicht ständig tatenlos dazusitzen,	2	1	4	2	4	2	2	5	2	5	2	4	1	5	7	1	1	1	6	3	4	2	4	2	4	2	7	7	7	3.5	3.5	3
1	spring_2020	1	27	1	1	5			1	1				4	Kp	4	Wie immer	3	2	2	2	4	3	5	4	2	4	2	3	3	4	4	1	2	1	4	4	3	4	4	2	1	3	7	6	7	3	4	3
1	spring_2020	1	33	1	1	5			1	1				4		4		4	5	3	2	2	2	3	5	4	4	4	3	4	5	5	1	1	1	2	6	2	3	4	4	3	3	7	7	7	4	4	2
1	spring_2020	1	22	1	1	5			1					4	Ich sehe keinen Zusammenhang zwischen Corona und Kreativität,	5	Mehr Zeit, weniger Ablenkung,	4	4	4	4	3	2	2	5	4	2	4	2	4	3	6	3	5	2	4	5	2	2	2	3	4	4	5	3	6	2.5	3.5	2
1	spring_2020	1	22	1	1	5								5	mehr Zeit und Ruhe	3	zu wenig zeitlicher Druck, ich bin an produktivsten unter Zeitdruck	1	5	2	1	2	5	2	5	3	5	5	2	5	4	7	1	2	1	6	6	5	4	5	4	4	4	7	6	7	4.5	4.5	5
1	spring_2020	1	21	1	1	5			1					6	Umgestaltung des Zimmers, neue Ideen	3	Ich muss mich selber disziplinieren etwas für das Studium zu machen, was mir schwer fällt	2	4	4	1	2	4	2	2	2	2	3	2	2	2	7	2	6	1	6	4	4	2	5	4	4	4	6	2	7	3	2	4
1	spring_2020	1	21	2	1	5			1					5		5	Ich mache Dinge, die ich sonst nie gemacht hätte (schrank aufräumen etc,)	1	4	2	2	1	5	5	4	2	5	4	2	3	5	7	2	2	1	5	4	5	4	4	5	1	4	6	6	7	5	4	5
1	spring_2020	1	55	1	1	2				1				5	Durch die Ruhe die man hat ( kein Stress ) kommen bessere Ideen Man ist ausgeglichener Man weiß die Sachen jetzt besser zu schätzen ( treffen mit Freunden ) ,	6	Ich kann besser überlegen und es in Ruhe umsetzen	2	2	3	4	4	5	4	5	1	4	4	1	3	1	7	2	7	3	2	7	4	3	2	2	2	5	6	1	5	3	4	4.5
1	spring_2020	1	20	2	1	5			1					4	Keine Änderung	5	Die Uni zwingt uns Hausarbeiten zu bearbeiten die meist sehr umfangreich sind,	5	2	5	5	2	1	4	4	4	4	1	3	2	3	4	4	6	1	5	3	1	1	1	4	2	3	4	2	7	4	2.5	1
1	spring_2020	1	55	1	1	5				1				2	wenig Kontakt mit anderen/Schülern	4	mehr Korrekturen, aber weniger Planung	3	2	3	4	4	4	4	5	2	4	4	1	4	2	2	4	3	2	4	6	3	3	2	2	2	5	4	5	6	3	4	3.5
1	spring_2020	1	52	1	1	5				1				2	Bin z,Zt, In Auszeit, die ich eigentlich zur Inspiration mit Reisen verbringen wollte, Stattdessen darf ich nicht reisen, was mich in meiner Inspiration einengt,	4		2	4	1	4	1	4	2	5	2	5	3	2	4	2	5	6	4	1	3	5	4	5	2	5	4	4	2	4	7	5	5	4
1	spring_2020	1	19	2	1	5			1					4	Ich stelle einfach keinen unterschied fest,	5	Gute frage, ich bin erstaunlicherweise ziemlich produktiv, vermutlich weil ich gemerkt dass man sich dann abends besser fühlt,	2	3	5	2	5	4	4	4	3	3	3	3	3	5	7	2	2	1	3	5	4	1	4	1	2	3	6	6	7	2	2.5	4
1	spring_2020	1	68	2	1	3					1			4		1	Kontaktverbot	1	4	2	5	2	5	2	4	1	4	5	1	4	1	1	5	6	4	5	6	5	4	1	4	4	5	3	2	4	4	4	5
1	spring_2020	1	22	1	1	5			1	1				4	kaum Veränderungen im Alltag, dadurch keine Auswirkungen	4	gleicher Alltag	2	4	3	2	3	5	4	3	2	4	5	1	5	3	6	3	5	4	4	6	4	3	4	3	2	5	5	3	4	3.5	3	4.5
1	spring_2020	1	32	2	1	4				1				4		4		1	3	4	2	5	2	4	5	2	4	3	3	2	5	7	1	1	1	7	7	5	2	4	1	2	3	7	7	7	2.5	3.5	3.5
1	spring_2020	1	24	1	1	5			1					3		2		2	5	3	4	2	4	1	3	4	4	4	2	4	4	4	3	3	2	3	5	4	3	2	4	5	4	5	5	6	4	3	4
1	spring_2020	1	25	1	1	3				1				6	Mehr Freizeit, Zeit für mich	6	Mehr Freizeit ,	4	4	1	4	2	2	3	5	3	3	3	3	3	1	4	3	7	2	3	4	2	5	2	4	3	3	5	1	6	3.5	5	2
1	spring_2020	1	21	1	1	5			1					6	Durch mehr kreative Tätigkeiten: Verkaufen, Mode, Zeichnungen, ich schreibe literarische Texte	2	Ich setze meine Prioritäten mehr auf meine Ideen als mein Studium	3	2	4	3	1	4	5	5	2	5	1	4	1	4	5	4	4	4	4	3	3	2	3	5	1	2	4	4	4	5	3.5	3.5
1	spring_2020	1	24	1	1	5				1				4		5	Mehr Zeit, Sachen anzupacken, für die man länger braucht	2	4	4	2	2	5	4	4	4	4	4	1	4	2	7	2	3	1	5	5	4	2	4	4	2	5	6	5	7	4	3	4.5
1	spring_2020	1	23	2	1	5				1				5	Alternativ Lösungen schaffen neue Ideen und zwingen einen sich kreativ weiter zu entwickeln!	4		2	4	4	4	1	5	3	3	2	5	4	2	2	1	7	5	7	7	6	6	4	2	2	5	3	4	3	1	1	5	2.5	4.5
1	spring_2020	1	22	2	1	5			1					5	Man muss sich überlegen, wie man das Leben ohne den "normalen Betrieb" bewältigt, Jedoch war die kreative Phase eher kurz, Recht schnell hatte man eine Idee wie alles auch anders geregelt werden kann,	4		2	4	3	4	2	5	4	4	4	5	4	3	4	3	5	4	4	2	2	5	4	3	2	4	2	3	4	4	6	4.5	3.5	4.5
1	spring_2020	1	54	1	1	3						1		1		1		3	4	1	3	2	4	4	4	2	4	3	2	3	3	5	5	5	1	5	7	3	5	3	4	2	4	3	3	7	4	4.5	3.5
1	spring_2020	1	27	2	1	5				1				4		4		4	4	3	3	4	2	3	4	3	4	4	1	3	3	5	3	2	3	4	6	2	3	3	2	3	5	5	6	5	3	3.5	2
1	spring_2020	1	22	1	1	5			1					5	Ich nehme mir Zeit zu malen, mir über die Zukunft Gedanken zu mache,,,,	4	Ich arbeite im Homeoffice ähnlich produktiv wie im Büro,	3	4	2	2	2	4	3	4	2	4	4	2	4	4	7	1	3	1	5	7	3	4	4	4	3	4	7	5	7	4	4	3.5
1	spring_2020	1	25	1	1	5			1					5	Mehr Zeit zu Hause	5	Mehr Zeit zu Hause	4	4	3	2	4	4	4	4	4	3	4	2	3	5	3	7	5	6	4	5	2	3	4	2	2	4	1	3	2	2.5	3.5	3
1	spring_2020	1	35	2	2	4				1				2	keine motiviation	3	Zuhaus arbeiten gefällt mir nicht	5	2	3	3	5	2	2	5	4	1	3	2	2	2	4	2	2	1	1	3	1	3	3	1	4	4	6	6	7	1	4	1.5
1	spring_2020	1	19	1	1	5			1					4		4		2	4	4	2	5	5	4	5	3	4	4	1	2	5	7	3	2	2	5	6	4	2	4	1	2	5	5	6	6	2.5	3.5	4.5
1	spring_2020	1	51	1	1	5				1				7	Neue Herausvorderungen benötigen neue Werkzeuge zur Bewältigung	3	Momentan keine Absatzchancen	2	4	1	4	1	4	3	4	3	5	3	1	3	1	5	2	3	1	3	7	4	5	2	5	3	5	6	5	7	5	4.5	4
1	spring_2020	1	78	1	1	2					1			4		4		3	3	1	2	3	2	2	4	3	4	2	1	2	5	5	1	3	1	5	6	3	5	4	3	4	5	7	5	7	3.5	4.5	2.5
1	spring_2020	1	53	1	2	5				1				6	weniger druck , mehr zeit	4	ich arbeite genau gleich wie immer, nur nehme mir mehr Zeit, was aber kein Einfluss hat auf meine Produktivität	4	5	3	1	1	4	3	5	4	4	5	1	5	4	5	4	4	4	3	6	2	3	5	5	3	5	4	4	4	4.5	4	3
1	spring_2020	1	30	1	1	5				1				5	Ich habe mehr Zeit verschiedene Dinge zu machen zum Beispiel lesen und Klavier spielen	5	Ich habe mehr Zeit	3	4	4	3	2	4	2	5	3	4	3	2	4	1	2	4	5	2	5	5	3	2	3	4	4	4	4	3	6	4	3.5	3.5
1	spring_2020	1	22	1	1	5		1						7	Mehr Zeit für kreative Ideen und deren Umsetzungen,	3		1	4	3	2	1	5	2	4	2	4	4	4	4	5	5	4	6	2	6	5	5	3	4	5	4	2	4	2	6	4.5	3.5	5
1	spring_2020	1	21	1	1	5			1					5		6		4	5	2	4	2	4	3	4	2	4	4	3	3	5	4	2	3	3	4	5	2	4	2	4	3	3	6	5	5	4	4	3
1	spring_2020	1	20	1	1	5			1					4		3		3	3	3	1	2	4	4	5	4	3	3	3	3	3	5	4	5	5	3	5	3	3	5	4	2	3	4	3	3	3.5	4	3.5
1	spring_2020	1	21	2	1	5			1					7	Mehr Freizeit => Mehr Langeweile => Größerer Wille die Langeweile zu besiegen,	6	Ich habe mehr Zeit,	1	5	4	5	2	5	3	4	2	5	5	1	4	3	4	3	5	2	4	6	5	2	1	4	3	5	5	3	6	4.5	3	5
1	spring_2020	1	37	1	1	3				1				4		3	Nur eingeschränktes arbeiten bzw, Kontakte möglich,	2	2	1	2	3	4	4	5	3	4	4	2	3	4	4	2	3	2	2	6	4	5	4	3	2	4	6	5	6	3.5	5	4
1	spring_2020	1	51	1	1	4				1		1		5	Mehr Ruhe	3	Mehr Ruhe	3	5	3	4	1	5	2	4	2	5	5	3	4	5	5	2	2	1	5	6	3	3	2	5	4	3	6	6	7	5	3.5	4
1	spring_2020	1	59		1	5				1				4		4		2	4	1	5	1	4	3	4	1	4	4	1	4	3	6	4	5	1	4	6	4	5	1	5	3	5	4	3	7	4.5	4.5	4
1	spring_2020	1	22	1	1	5			1					5	Mehr Freizeit führt zu mehr Kreativität als Zeitvertreib	5	Mehr Zeit, um Dinge zu erledigen	2	1	4	2	4	4	4	5	2	3	2	4	2	3	5	4	3	1	4	3	4	2	4	2	2	2	4	5	7	2.5	3.5	4
1	spring_2020	1	29	2	1	4				1				5	Mehr Zeit daheim	5	Mehr Zeit daheim plus der Frühling	2	4	2	3	1	4	3	4	2	5	2	1	2	4	3	3	3	2	4	5	4	4	3	5	3	5	5	5	6	5	4	4
1	spring_2020	1	19	1	1	5							1	4		2	ich schiebe aufgaben im haushalt lange auf da birdie motivation durch einen geregelten Tagesablauf fehlt	4	2	4	4	4	2	4	5	4	4	3	2	3	4	7	2	4	1	3	6	2	2	2	2	2	4	6	4	7	3	3.5	2
1	spring_2020	1	25	1	1	3				1				4		5	Da ich mehr Zeit zu Hause verbringe, können aufgeschobene Dinge endlich erledigt werden,	5	2	4	1	4	2	1	5	5	2	1	4	2	2	4	3	1	3	2	4	1	2	5	2	5	2	5	7	5	2	3.5	1.5
1	spring_2020	1	30	2	1	5				1				5		2		2	2	1	3	4	5	4	5	2	4	3	3	4	6	6	1	2	2	5	7	4	5	3	2	2	3	7	6	6	3	5	4.5
1	spring_2020	1	22	1	1	5		1						6	Mehr Zeit für Outdooraktivitäten	6	Mehr Zeit zuhause, weniger Arbeit durch ruhige Arbeitstage im Krankenhaus, die einen nicht völlig auslaugen	1	5	4	4	2	4	5	4	3	4	5	2	4	7	7	2	5	1	3	5	5	2	2	4	1	4	6	3	7	4	3	4.5
1	spring_2020	1	22	2	1	5			1					3	Liegt an: - Zwang, zuhause zu bleiben - Verringerter/verschlechterter Austausch mit Kollegen - Ständig gleiches Umfeld	4		5	2	3	3	4	4	4	5	4	3	4	3	4	7	6	1	2	1	6	5	1	3	3	2	2	3	7	6	7	2.5	4	2.5
1	spring_2020	1	21	1	1	4		1						5		5		4	4	4	5	4	4	2	4	2	3	4	2	4	2	4	3	4	2	4	4	2	2	1	2	4	4	5	4	6	2.5	3	3
1	spring_2020	1	22	1	1	5		1						4	Mein Tagesablauf hat sich durch die Corona-Krise nicht verändert, daher hat es auch keine Auswirkungen auf meine Kreativität	5	Druck durch die sozialen Medien: viele Menschen werden in der Krise produktiver, weil sie mehr Zeit haben, Ich fühle mich dadurch unter Druck gesetzt, auch mehr schaffen zu müssen (z,B, mehr Sport zu machen)	5	4	4	3	4	2	4	4	5	5	3	3	2	2	6	4	5	4	2	4	1	2	3	2	2	3	4	3	4	3.5	3	1.5
1	spring_2020	1	26	2	1	5		1						4		4		2	4	4	4	1	3	4	4	2	5	3	3	3	4	7	4	3	2	5	6	4	2	2	5	2	3	4	5	6	5	3	3.5
1	spring_2020	1	50	1	2	3				1				5	Muss viel mehr überlegen, wie ich den Alltag organisiere,	3	Die Möglichkeiten sind eingeschränkt, dadurch auch die Produktivität,	3	3	1	1	3	4	4	4	4	4	2	4	2	2	2	4	5	4	2	2	3	5	5	3	2	2	4	3	4	3.5	4.5	3.5
1	spring_2020	1	23	1	1	5			1					6	Mehr Zeit, weniger sozialer Druck	4	Ich habe Zeit Zuhause Dinge zu machen die ich schon ewig tun wollte, wie meine Badezimmerdecke streichen oder Nähen lernen	5	5	4	4	2	3	4	4	5	5	3	3	3	2	3	3	2	3	3	3	1	2	2	4	2	3	5	6	5	4.5	3	2
1	spring_2020	1	27	2	1	5				1				4		4		5	2	3	3	4	2	4	5	2	2	3	4	2	4	6	3	5	2	6	6	1	3	3	2	2	2	5	3	6	2	4	1.5
1	spring_2020	1	26	1	1	3				1				4	Es zeigen sich keine Veränderungen in kreativen Bereichen	5	Mehr Zeit Die Zeit mehr zu nutzen Zeit mehr zu schätzen	4	5	2	3	4	2	4	4	4	4	5	2	5	2	5	3	6	3	5	6	2	4	3	2	2	4	5	2	5	3	4	2
1	spring_2020	1	22		1	5			1					5		3		1	2	2	4	2	4	3	4	3	4	3	3	3	4	5	3	3	3	5	5	5	4	2	4	3	3	5	5	5	4	4	4.5
1	spring_2020	1	26	1	1	5				1				5	Ich habe viel mehr Zeit für die Umsetzung meiner Ideen	3	Manchmal fällt einem zu Hause "die Decke auf den Kopf", Zwar hat man viel Zeit, um sich mit verschiedenen Dingen zu befassen und diese auch umzusetzen, aber manchmal fehlt mir einfach die Lust,	4	2	4	2	2	2	4	4	4	4	4	2	4	4	7	5	6	2	3	5	2	2	4	4	2	4	3	2	6	4	3	2
1	spring_2020	1	51	1	1	5				1				4		5	Wahrscheinlich habe ich einfach etwas mehr Zeit nachzudenken und Ideen zu entwickeln,	4	3	1	2	1	2	4	5	1	5	3	4	2	5	5	3	3	4	4	5	2	5	4	5	2	2	5	5	4	5	5	2
1	spring_2020	1	52	2	1	3				1				4		4		3	3	3	2	2	3	4	4	2	4	3	3	2	5	6	5	4	2	5	5	3	3	4	4	2	3	3	4	6	4	3.5	3
1	spring_2020	1	55	1	1	5				1				3	Weniger Aufgaben, Kein Präsenz unterricht,	3	Fehlende Beziehungen, Kein direkter Kontakt mit Schülern,	2	4	1	4	2	4	4	4	2	4	4	1	4	3	3	4	5	3	4	6	4	5	2	4	2	5	4	3	5	4	4.5	4
1	spring_2020	1	19	1	1	5			1					4	Es liegt daran dass ich schon immer kreativ bin und ob ich zuhause bin oder draußen ändert sich nichts an meiner Kreativität	4	Es liegt daran dass ich viel zuhause bin, dadurch mehr Zeit habe und mir diese selber einteilen kann, Ich wusste schon immer bis wann ich was fertig haben muss etc, deshalb ist es kein großer Unterschied für mich	5	5	5	5	1	3	1	4	5	5	1	3	4	3	1	7	7	1	7	6	1	1	1	5	5	3	1	1	7	5	2.5	2
1	spring_2020	1	23	2	1	5			1					3	Mangel an sozialen Kontakt	4		1	4	2	2	1	5	4	4	3	5	4	2	3	5	6	4	2	1	5	5	5	4	4	5	2	4	4	6	7	5	4	5
1	spring_2020	1	30	2	1	3				1				4	Alles so wie immer	4	Alles so wie immer	2	2	5	4	5	5	5	4	2	4	3	2	3	1	5	2	4	3	5	7	4	1	2	1	1	4	6	4	5	2.5	2.5	4.5
1	spring_2020	1												3	Das austauschen unter Freunden fehlt	6	Durch die Arbeit im Gesundheitswesen welche zur Zeit mehr beansprucht wird	2	4	3	4	3	4	3	4	2	3	3	2	3	4	7	2	4	2	5	4	4	3	2	3	3	4	6	4	6	3	3.5	4
1	spring_2020	1	55	2	1	2				1				4		4		5	5	4	3	5	3	2	5	2	4	3	5	3	2	2	4	6	1	4	6	1	2	3	1	4	1	4	2	7	2.5	3.5	2
1	spring_2020	1	63	2	1	5				1				3	Manchmal fühlt man sich wie eine Geisel, Frustration ab und zu	4	Motiviere mich	1	3	1	3	4	4	3	4	2	4	3	3	3	2	3	2	5	1	5	5	5	5	3	2	3	3	6	3	7	3	4.5	4.5
1	spring_2020	1	53	1	1	3				1				4		4		1	2	3	4	4	5	2	5	1	2	4	2	4	5	5	1	2	2	4	5	5	3	2	2	4	4	7	6	6	2	4	5
1	spring_2020	1	54	1	1	3				1				4	Arbeite viel und genieße dann den Feierabend	4		2	5	4	4	2	5	3	4	4	3	5	2	4	2	3	2	2	2	5	7	4	2	2	4	3	4	6	6	6	3.5	3	4.5
1	spring_2020	1	25	1	1	5				1				5	Ich arbeite weiter wie gewohnt, habe privat aber neue Projekte, die Kreativität erfordern	4		4	4	4	3	4	2	3	4	4	3	4	2	1	2	7	4	2	3	3	4	2	2	3	2	3	4	4	6	5	2.5	3	2
1	spring_2020	1	21	1	1	4				1				4	Generell wenig Zeit für Kreativität	1	Weniger Aufgaben im Unternehmen	4	4	3	2	3	4	1	5	4	4	4	2	4	4	6	5	3	1	3	6	2	3	4	3	5	4	3	5	7	3.5	4	3
1	spring_2020	1	23	1	1	5		1						4		5	Mehr Zeit	2	5	2	4	1	4	2	3	4	4	3	2	3	2	2	3	4	5	5	6	4	4	2	5	4	4	5	4	3	4.5	3.5	4
1	spring_2020	1	23	1	1	5			1					5	Langeweile wird ausgenutzt	4		2	4	3	3	4	4	4	5	2	2	4	2	4	5	5	4	4	2	3	6	4	3	3	2	2	4	4	4	6	2	4	4
1	spring_2020	1	18	1	1	5	1							5	mehr zeit	3	Ablenkung	2	4	3	4	1	4	2	3	2	4	4	2	3	4	6	3	5	3	3	6	4	3	2	5	4	4	5	3	5	4.5	3	4
1	spring_2020	1	29	2	1	4				1				4		5		2	3	3	5	4	3	2	4	2	3	3	3	3	3	3	4	5	4	3	5	4	3	1	2	4	3	4	3	4	2.5	3.5	3.5
1	spring_2020	1	53	2	1	5				1				4	Meine Kreativität lebe ich in meinen Plänen Hausbau oder Bau von schutzeinrichtungen in der Apotheke aus	6	Fokussiert auf die Ideen	2	4	1	2	3	4	3	2	1	5	3	3	2	2	3	4	1	1	2	4	4	5	4	3	3	3	4	7	7	4	3.5	4
1	spring_2020	1	27	2	1	4				1				4		4		1	2	2	2	3	5	4	4	1	3	3	3	3	4	4	4	4	1	5	7	5	4	4	3	2	3	4	4	7	3	4	5
1	spring_2020	1	51	1	1	3				1				5	Mehr Zeit	4		1	4	2	4	4	5	4	5	2	2	4	4	4	5	5	2	2	2	3	7	5	4	2	2	2	2	6	6	6	2	4.5	5
1	spring_2020	1	21	1	1	5			1					5	Mehr zeit	3	Keine Pflichttermine	2	4	2	2	2	4	4	5	2	5	4	2	4	5	4	4	3	3	4	6	4	4	4	4	2	4	4	5	5	4.5	4.5	4
1	spring_2020	1	22	2	1	5				1				4		4		3	4	4	4	4	2	4	4	4	2	3	2	3	3	6	2	3	4	4	4	3	2	2	2	2	4	6	5	4	2	3	2.5
1	spring_2020	1	46	1	2	4				1				4	Keine Veränderung	4	Systemrelevant	5	1	3	1	5	1	4	5	4	3	2	5	1	1	1	6	6	6	1	4	1	3	5	1	2	1	2	2	2	2	4	1
1	spring_2020	1	23	2	1	5			1					5	Ich lese mehr, koche mehr, mache Dinge die ich sonst aufschiebe und Probiere neue Dinge/ Rezepte aus	5		5	2	4	3	1	2	4	4	3	4	4	1	4	4	6	3	4	2	5	5	1	2	3	5	2	5	5	4	6	4.5	3	1.5
1	spring_2020	1	26	2	1	3				1				4		4		4	2	2	2	5	1	3	4	2	2	2	3	3	3	3	4	5	5	2	4	2	4	4	1	3	3	4	3	3	1.5	4	1.5
1	spring_2020	1	56	1	1	5						1		5	Mehr Zeit	6	Zeit	4	4	2	4	1	4	3	5	2	4	4	2	4	4	4	4	3	2	3	6	2	4	2	5	3	4	4	5	6	4.5	4.5	3
1	spring_2020	1	65	2	1	5				1				4	Wie immer gearbeitet und im Lande unterwegs gewesen, Bahn, Rad, Auto	4	Alle Anforderungen und Tätigkeiten wie immer	2	4	2	2	2	4	2	4	1	4	4	2	4	5	4	3	5	6	5	6	4	4	4	4	4	4	5	3	2	4	4	4
1	spring_2020	1	29	2	1	5			1					4		6		1	4	2	4	5	5	2	4	2	4	4	3	3	5	6	5	2	1	5	7	5	4	2	1	4	3	3	6	7	2.5	4	5
1	spring_2020	1	24	2	1	5			1					4		2		2	4	4	2	1	5	4	2	2	4	3	2	4	5	6	1	3	3	5	3	4	2	4	5	2	4	7	5	5	4.5	2	4.5
1	spring_2020	1	58	1	1	3				1				4		4		1	4	1	1	4	4	3	5	4	3	5	3	4	4	4	4	4	4	2	5	5	5	5	2	3	3	4	4	4	2.5	5	4.5
1	spring_2020	1	27	1	1	5				1				4		4		2	3	2	4	2	4	1	5	3	4	4	2	4	5	4	2	2	1	5	6	4	4	2	4	5	4	6	6	7	4	4.5	4
1	spring_2020	1	42	1	1	5				1				3	Ich habe innerlich quasi auf“Pause“ gedrückt, sehe mehr Fern	3	S,o,	2	4	2	2	2	4	4	4	2	5	3	1	4	3	6	3	2	2	5	6	4	4	4	4	2	5	5	6	6	4.5	4	4
1	spring_2020	1	54	1	1	5				1				4	Der einzige Bereich, in dem ich mich als kreativ bezeichnen würde, ist meine Arbeit als Übersetzerin und in der fühle ich mich durch die Corona-Krise nicht beeinflusst	1	Psychisch fühle ich mich nicht in meiner Produktivität eingeschränkt, aber da ich physisch keine Reisen, Weinproben, Seminare etc, abhalten kann, bin ich natürlich wesentlich weniger produktiv,	3	4	3	2	1	3	4	4	2	4	4	1	3	4	6	1	1	1	5	6	3	3	4	5	2	5	7	7	7	4.5	3.5	3
1	spring_2020	1	26	2	1	5			1					6	Mehr Zeit für Hobbys Starten neuer Projekte	4	Keine Auswirkung auf Produktivität, nur Verschiebung von Arbeitsfokus	2	4	4	3	1	4	3	5	3	5	4	3	3	4	5	4	3	1	6	6	4	2	3	5	3	3	4	5	7	5	3.5	4
1	spring_2020	1	30	1	1	5				1				6	Habe begonnen zu zeichnen und überlegt, welche Hobbies mir außerdem gefallen könnten,	2	Schaffe weniger, lasse Arbeit gerne liegen, weil ich denke zur Zeit drängt ja nichts,	4	5	5	4	2	4	3	4	2	4	4	2	4	3	5	3	3	3	3	6	2	1	2	4	3	4	5	5	5	4	2.5	3
1	spring_2020	1	24	2	2	4		1						4	siehe Antwort	4	siehe antwort	4	4	2	3	1	3	4	3	3	4	4	2	4	6	6	1	4	1	5	6	2	4	3	5	2	4	7	4	7	4.5	3.5	2.5
1	spring_2020	1	23	2	1	3				1				4		3		4	4	4	5	2	4	3	4	2	4	3	1	3	4	4	3	5	4	5	5	2	2	1	4	3	5	5	3	4	4	3	3
1	spring_2020	1	30	2	1	3				1				4		6	Mehr Zeit für die Umsetzung von Ideen	2	4	2	5	2	4	4	4	1	4	4	2	4	5	6	2	2	2	6	5	4	4	1	4	2	4	6	6	6	4	4	4
1	spring_2020	1	20	2	1	4		1		1				2		2		3	3	4	4	2	4	4	4	2	1	2	2	2	2	2	4	2	2	4	5	3	2	2	4	2	4	4	6	6	2.5	3	3.5
1	spring_2020	1	77	1	1	5					1			4		4		2	3	2	4	1	5	3	5	1	5	4	2	5	4	5	5	6	3	6	5	4	4	2	5	3	4	3	2	5	5	4.5	4.5
1	spring_2020	1	30	1	1	5				1				6	Suche neue Hobbies, habe angefangen zu zeichnen,	2	Keine Kontrolle, Bildschirmzeit am Handy stark erhöht,	2	5	5	4	3	4	3	4	2	3	4	2	4	4	5	5	3	4	3	6	4	1	2	3	3	4	3	5	4	3	2.5	4
1	spring_2020	1	51	1	1	3				1		1		4		4		4	3	3	4	3	3	3	5	3	3	3	2	4	4	4	3	4	1	3	7	2	3	2	3	3	4	5	4	7	3	4	2.5
1	spring_2020	1	28	1	1	4				1				4		6	ich hab weniger gearbeitet, hatte somit mehr vom Tag und konnte in der Zeit mehr schaffen, Der frühe Feierabend hat einen motiviert mehr zu machen,	2	4	2	2	4	4	4	4	2	2	4	2	4	3	4	4	6	4	6	6	4	4	4	2	2	4	4	2	4	2	4	4
1	spring_2020	1	77	1	1	5					1			4		4		2	4	1	4	1	4	1	5	1	3	4	3	4	5	6	4	4	4	5	7	4	5	2	5	5	3	4	4	4	4	5	4
1	spring_2020	1	56	2	1	5				1				5	Ich probiere neue Medien aus,	4		3	3	4	4	4	3	4	4	4	2	4	2	4	1	4	4	3	6	4	5	3	2	2	2	2	4	4	5	2	2	3	3
1	spring_2020	1	25	2	1	4				1				4	nicht kreativer als sonst auch	5	mehr zeit	5	3	4	4	5	2	3	4	3	4	3	3	3	2	5	5	6	4	4	5	1	2	2	1	3	3	3	2	4	2.5	3	1.5
1	spring_2020	1	22	1	1	5								4		7	Mehr Zeit	1	5	3	2	5	4	4	4	3	4	5	1	5	1	7	1	6	5	1	7	5	3	4	1	2	5	7	2	3	2.5	3.5	4.5
1	spring_2020	1	91	2	1	2					1			4		4		4	2	1	2	4	4	4	4	4	1	3	2	2	5	2	2	2	2	1	7	2	5	4	2	2	4	6	6	6	1.5	4.5	3
1	spring_2020	1	23	2	1	5			1					5	Mehr Zeit	5	Mehr Zeit und weniger Stress	3	2	3	5	1	5	3	4	2	5	3	1	3	6	6	5	2	2	5	7	3	3	1	5	3	5	3	6	6	5	3.5	4
1	spring_2020	1	20	1	1	5		1						4	-	4	-	3	2	3	2	2	3	3	4	4	4	4	2	3	6	6	3	4	2	4	4	3	3	4	4	3	4	5	4	6	4	3.5	3
1	spring_2020	1	23	1	1	5			1				1	4		4		5	5	4	4	2	1	2	4	5	5	5	3	4	5	5	3	3	1	2	6	1	2	2	4	4	3	5	5	7	4.5	3	1
1	spring_2020	1	28	2	1	4				1				4		4		4	5	4	4	2	4	3	4	4	5	4	2	4	3	3	4	3	3	3	5	2	2	2	4	3	4	4	5	5	4.5	3	3
1	spring_2020	1	58	1	1	5				1				5	ich muss neue Dinge entwickeln, um meine Aufgaben erfüllen zu können,	4	Habe auch vorher viel im Homeoffice gearbeitet,	3	2	1	2	4	4	4	1	3	4	4	1	3	6	6	1	1	1	2	5	3	5	4	2	2	5	7	7	7	3	3	3.5
1	spring_2020	1	62	2	1	5				1				3	Keine Reisetätigkeit, keine Sitzungen, Tagungen mehr	4		2	2	1	4	3	4	4	4	2	4	4	2	4	4	5	4	3	5	5	6	4	5	2	3	2	4	4	5	3	3.5	4.5	4
1	spring_2020	1	19	1	1	5		1						7	Ich habe mehr Zeit für meine Hobbys	7	Mehr Zeit	1	5	4	4	1	3	2	4	4	5	4	4	4	7	5	3	5	2	5	5	5	2	2	5	4	2	5	3	6	5	3	4
1	spring_2020	1	54	2	1	5				1				4		4		4	4	2	4	4	3	2	5	4	3	2	5	2	6	7	4	2	2	5	4	2	4	2	2	4	1	4	6	6	2.5	4.5	2.5
1	spring_2020	1	26	2	1	1				1				5		6		2	5	4	2	2	4	4	4	5	5	4	3	3	7	7	1	4	1	3	6	4	2	4	4	2	3	7	4	7	4.5	3	4
1	spring_2020	1	48	2	1	5				1				4	-	3	-	1	2	2	4	2	4	4	5	1	3	4	2	3	6	5	3	4	2	6	5	5	4	2	4	2	4	5	4	6	3.5	4.5	4.5
1	spring_2020	1	52	1	2	5						1		6	Mehr Zeit zum kochen	6	Mehr zeit	3	2	1	2	4	5	2	5	3	5	2	4	2	3	3	3	5	2	7	2	3	5	4	2	4	2	5	3	6	3.5	5	4
1	spring_2020	1	57	1	1	4				1				6	Neue Situationen und Probleme	4	Es gibt neue Situationen andere Tätigkeiten sind weniger, zur Zeit, Keine Überprüfungen	4	4	2	3	4	4	2	4	3	5	4	4	3	5	5	5	4	2	5	5	2	4	3	2	4	2	3	4	6	3.5	4	3
1	spring_2020	1	25	1	1	3				1				4		3	es fehlt der Antrieb	4	2	2	3	2	2	3	4	4	4	2	4	3	4	4	5	5	5	2	5	2	4	3	4	3	2	3	3	3	4	4	2
1	spring_2020	1	47	2	1	5				1				4		4		3	2	1	3	2	4	4	4	3	4	3	2	3	5	5	4	3	3	3	5	3	5	3	4	2	4	4	5	5	4	4.5	3.5
1	spring_2020	1	45	2	1	3				1				4		4		4	4	3	5	2	2	2	4	2	3	4	1	4	4	5	2	2	2	5	7	2	3	1	4	4	5	6	6	6	3.5	3.5	2
1	spring_2020	1	53	1	1	5				1				4	Die Betreuung der Pferde hat sich auch in dieser Zeit nicht verändert, Auch die Arbeitsanforderungen in der Praxis sind gleich geblieben,	4	Die täglichen Herausforderungen sind gleich geblieben,	4	4	1	4	1	4	2	5	3	5	4	3	4	2	3	2	5	3	4	7	2	5	2	5	4	3	6	3	5	5	5	3
1	spring_2020	1	56	1	1	5				1				4	Meine Kreativität / Improvisation wird hauptsächlich gefordert, wenn aus einem bestehenden Mangel heraus ein brauchbares Ergebnis entstehen soll, Das ist so mit oder ohne Corona,	4	Siehe Antwort oben, Die Anforderungen an mich bleiben die gleichen,	2	4	2	2	1	4	1	4	2	5	4	3	5	1	1	4	1	4	2	4	4	4	4	5	5	3	4	7	4	5	4	4
1	spring_2020	1	28	2	1	5				1				4		2		4	2	4	3	4	4	4	4	2	3	4	2	3	4	4	4	6	2	3	4	2	2	3	2	2	4	4	2	6	2.5	3	3
1	spring_2020	1	30	1	1	5				1				4		3	Home Office	2	3	4	2	5	5	5	4	2	2	2	2	4	3	7	4	5	2	4	5	4	2	4	1	1	4	4	3	6	1.5	3	4.5
1	spring_2020	1	66	1	1	3					1			4		4		4	2	2	3	4	4	3	4	3	4	3	2	3	5	5	3	3	2	4	4	2	4	3	2	3	4	5	5	6	3	4	3
1	spring_2020	1	18	2	1	3	1							5		6		2	2	2	2	1	4	3	4	2	5	3	3	2	5	6	2	3	1	5	6	4	4	4	5	3	3	6	5	7	5	4	4
1	spring_2020	1	44	1	1	3				1				4		4		3	2	1	2	5	4	2	5	2	2	3	3	2	5	5	5	3	3	6	6	3	5	4	1	4	3	3	5	5	1.5	5	3.5
1	spring_2020	1	46	1	1	5				1				1	Hindernisse, wohin man schaut, daher schaltet man selbst runter	1	Hindernisse, wohin man schaut, daher schaltet man selbst runter	3	5	3	4	1	4	3	5	3	5	4	2	3	1	1	1	1	1	3	5	3	3	2	5	3	4	7	7	7	5	4	3.5
1	spring_2020	1	21	1	1	4	1							5	Mehr Zeit für mich	4	Man hat so mehr Zeit für andere Dinge für die man sonst keine hatte	2	3	2	2	3	5	3	4	3	4	3	1	4	3	4	5	5	5	4	6	4	4	4	3	3	5	3	3	3	3.5	4	4.5
1	spring_2020	1	21	2	1	4				1				4		3	Weniger arbeit	4	5	4	4	1	2	4	4	4	5	3	3	2	2	6	3	4	4	3	2	2	2	2	5	2	3	5	4	4	5	3	2
1	spring_2020	1	21	1	1	5			1					4		3		2	4	3	2	5	5	3	3	4	1	4	1	4	5	6	2	2	2	3	5	4	3	4	1	3	5	6	6	6	1	3	4.5
1	spring_2020	1	20	2	1	5			1					6		2		2	5	5	5	4	4	4	4	3	5	5	1	5	5	7	3	5	3	2	7	4	1	1	2	2	5	5	3	5	3.5	2.5	4
1	spring_2020	1	19	1	1	5			1					3	Immer am gleichen Ort sein führt bei mir nicht dazu, dass ich viele neue Ideen habe	2	Die Motivation Dinge zu erledigen fehlt	3	3	2	3	4	4	4	5	2	3	5	2	4	5	7	2	3	1	5	6	3	4	3	2	2	4	6	5	7	2.5	4.5	3.5
1	spring_2020	1	21	2	1	5				1				6	Mehr Zeit	5	Mehr Zeit	2	3	4	4	2	4	5	2	2	4	3	3	3	4	4	5	5	4	2	5	4	2	2	4	1	3	3	3	4	4	2	4
1	spring_2020	1	19	2	1	5			1					4		3	Struktur	4	4	5	4	2	3	4	2	3	4	3	2	4	3	5	2	3	2	3	4	2	1	2	4	2	4	6	5	6	4	1.5	2.5
1	spring_2020	1	19	1	1	5			1					6	Ich habe mehr Zeit für kreative Aufgaben,	3	Ich habe keine Lust auf einige Dinge,	5	4	4	2	1	1	2	4	5	5	2	2	3	3	6	3	5	2	2	5	1	2	4	5	4	4	5	3	6	5	3	1
1	spring_2020	1	55	2	1	5				1				4		4		5	1	1	5	5	3	3	5	1	3	2	4	2	5	6	1	1	1	5	7	1	5	1	1	3	2	7	7	7	2	5	2
1	spring_2020	1	19	1	1	5			1					3	fehlende Inspiration	3		4	5	2	4	1	3	2	5	3	3	4	2	4	4	7	1	2	1	5	3	2	4	2	5	4	4	7	6	7	4	4.5	2.5
1	spring_2020	1	55	1	1	5				1				4	Alles idem	3	Weniger Arbeit	2	4	2	4	3	1	2	5	2	4	3	3	2	7	7	1	1	7	3	6	4	4	2	3	4	3	7	7	1	3.5	4.5	2.5
1	spring_2020	1	23	2	1	5			1				1	6	Das finden neuer Wege ist unerlässlich angesichts der Umstände, (Reisewege, Zeit) Mehr freie Zeit Zuhause ist gegeben & ein stressfreier Kopf ist ein kreativer,	6	Bessere Planungsmöglichkeiten, aufgrund der oberflächlichen Einschränkungen der Krise, Ich komme besser mit Homeoffice klar, Nach meinem Habitus bin ich morgens (in der Zeit, die sonst mit Universitätsbesuchen belegt ist) produktiver und motivierter,	4	4	5	5	1	3	2	2	4	5	3	2	4	1	6	1	7	1	3	3	2	1	1	5	4	4	7	1	7	5	1.5	2.5
1	spring_2020	1	75	2	1	5					1			5	Da der alltägliche Ablauf gestört ist, habe ich wieder Zeit über alte Ideen nachzudenken, Außerdem habe ich etwas mehr Zeit alte Projekte weiter zu bearbeiten	4	Und da ich seit knapp zehn Jahren im Ruhestand bin, habe ich mich schon lange auf den geänderten Tagesablauf eingestellt,	2	5	3	5	2	4	4	5	1	4	3	1	4	2	4	2	2	1	5	7	4	3	1	4	2	5	6	6	7	4	4	4
1	spring_2020	1	26	1	1	5				1				5	Neugestaltung des Wohnraumes	4		4	4	1	2	2	4	4	4	3	4	4	2	4	6	5	5	2	4	3	6	2	5	4	4	2	4	3	6	4	4	4.5	3
1	spring_2020	1	21	1	1	5			1					4		5		4	2	2	5	3	4	4	4	4	2	4	3	4	2	7	5	4	3	3	5	2	4	1	3	2	3	3	4	5	2.5	4	3
1	spring_2020	1	20	2	1	5			1					4	-	3	Da man beinahe nur zu Hause ist und ich einfach an arbeitsgemäßen Umgebungen ohne Ablenkung produktiver bin,	4	1	5	2	3	3	4	4	5	5	2	1	2	5	7	6	2	2	5	4	2	1	4	3	2	5	2	6	6	4	2.5	2.5
1	spring_2020	1	20	1	1	5			1					5	Gerade eine Krise wie diese fordert neue Ideen und Lösungsansätze für bisher nicht vorhandene oder gesehene Probleme	5	Ich hatte mehr Zeit, mich auf Dinge zu konzentrieren, die ich als wirklich wichtig erachte,	1	4	2	1	1	5	2	4	4	4	4	1	3	5	7	3	5	2	5	6	5	4	5	5	4	5	5	3	6	4.5	4	5
1	spring_2020	1	21	1	1	5			1					4		5		4	4	4	3	5	3	4	4	4	1	3	2	3	2	7	3	3	2	4	4	2	2	3	1	2	4	5	5	6	1	3	2.5
1	spring_2020	1	18	1	1	3		1		1				4		4		4	4	5	2	2	4	2	4	4	4	3	4	2	3	4	5	6	4	6	7	2	1	4	4	4	2	3	2	4	4	2.5	3
1	spring_2020	1	21	1	1	5			1					5		6		5	2	1	2	2	2	3		5	5	3	2	3	2	6	3	2	1	4	5	1	5	4	4	3	4	5	6	7	4.5	5	1.5
1	spring_2020	1	24	1	1	5			1					5	Man hat mehr Zeit sich mit Dingen zu beschäftigen, für die man sonst keine Zeit hat	6	Dass man mehr Zeit hat und seinen Tagesablauf besser strukturieren kann	4	4	2	4	1	4	4	5	2	5	4	2	4	6	6	1	1	1	2	7	2	4	2	5	2	4	7	7	7	5	4.5	3
1	spring_2020	1	22	3	1	5			1					5	Mehr Schreiben, mehr Selbstreflexion, mehr Zeit mit mir	4	Bin sowieso reht viel alleine, Jetzt muss ich was machen, gegen das schlechte Gewissen,	2	2	3	4	1	4	5	4	4	5	2	4	1	3	7	3	1	6	5	3	4	3	2	5	1	2	5	7	2	5	3.5	4
1	spring_2020	1	19	1	1	5			1					6	Mehr Zeit für dinge die schon lange auf der To Do Liste stehen, Da man viel zeit alleine und zuhause verbringt,	4	Bin generell ein produktiver Mensch, halte mich immer beschäftigt,	4	3	1	2	1	4	4	5	3	4	5	4	5	5	7	3	4	3	5	5	2	5	4	5	2	2	5	4	5	4.5	5	3
1	spring_2020	1	20	2	1	5			1					4	Ich bin eigentlich immer gleich kreativ	4	Ich bin immer recht ehrgeizig	1	4	2	4	1	5	5	5	1	5	4	2	4	4	7	2	3	1	6	7	5	4	2	5	1	4	6	5	7	5	4.5	5
1	spring_2020	1	22	1	1	5				1				3		3		3	3	4	4	1	3	3	4	4	4	3	3	3	4	5	4	4	2	4	4	3	2	2	5	3	3	4	4	6	4.5	3	3
1	spring_2020	1	56	1	1	5				1				4		4		1	4	5	4	4	5	5	4	4	4	4	2	5	2	6	3	3	6	3	5	5	1	2	2	1	4	5	5	2	3	2.5	5
1	spring_2020	1	44	1	1	5				1				4		4		3	1	5	4	3	3	4	5	1	4	3	3	3	5	4	1	5	1	5	6	3	1	2	3	2	3	7	3	7	3.5	3	3
1	spring_2020	1	52	1	1	3						1		1	Meine Gesangsgruppen fallen aus	1	Struktur und Tagesablauf fehlen	3	4	3	3	1	4	3	5	3	5	5	1	5	4		1	2	2	3	5	3	3	3	5	3	5	7	6	6	5	4	3.5
1	spring_2020	1	24	1	1	5				1				4		4		1	4	2	2	4	5	2	5	1	4	3	2	4	1	1	3	7	3	2	6	5	4	4	2	4	4	5	1	5	3	4.5	5
1	spring_2020	1	46	1	1	3				1				5	Durch Renovierungsarbeiten kommen immer mehr Ideen zum verbessern	4		4	4	2	3	4	5	2	5	2	5	4	2	4	4	4	4	4	2	5	7	2	4	3	2	4	4	4	4	6	3.5	4.5	3.5
1	spring_2020	1	55	1	1	3				1				4		4		2	4	2	2	4	5	3	4	4	2	3	2	4	2	2	3	6	5	4	6	4	4	4	2	3	4	5	2	3	2	4	4.5
1	spring_2020	1	52	1	1	4				1				1	Ängste, Stimmungen, ,,,	2	schaffe weniger	1	5	2	2	1	4	2	3	2	5	4	1	5	5	6	3	6	1	5	6	5	4	4	5	4	5	5	2	7	5	3.5	4.5
1	spring_2020	1	36	1	1	5				1				6	Herausforderungen im privaten und beruflichen Umfeld (neue Möglichkeiten der Kommunikation und Freizeitgestaltung)	5	Arbeitsauslastung trotz Corona und teilweise bauliche Maßnahmen im Wohnbereich	2	4	4	2	2	4	4	4	2	4	4	1	4	3	2	2	2	1	3	5	4	2	4	4	2	5	6	6	7	4	3	4
1	spring_2020	1	52	1	1	5				1				5	Weniger Ablenkungen	3	Durch sorgenvolle Gedanken	2	5	2	2	2	4	4	4	2	4	5	2	5	4	1	5	4	1	5	2	4	4	4	4	2	4	3	4	7	4	4	4
1	spring_2020	1	60	1	1	5				1				5	Ich kann mich auf Dinge und Situationen einlassen, die viel Zeit und Muße erfordern,	4	Die zur Verfügung stehende " Mehrzeit" führt dazu, dass Tätigkeiten aufgeschoben werden ,	4	3	3	1	1	3	4	4	4	5	3	2	3	4	5	1	2	2	3	3	2	3	5	5	2	4	7	6	6	5	3.5	2.5
1	spring_2020	1	21	1	1	5			1					6	Ich nehme mir mehr Zeit, um zu malen oder zu tanzen,	2	Keine wirkliche Motivation, Fehlender Sinn, Kein Ausgleich beim Treffen von Freunden etc, nicht Endende Schleife von Aufgaben ohne erkennbares Ziel	2	4	3	1	2	3	2	5	4	4	4	1	4	2	6	5	2	4	4	2	4	3	5	4	4	5	3	6	4	4	4	3.5
1	spring_2020	1	53	2	1	3				1				4	Die Corona Kriese hat auf meine Tätigkeiten einfach keine Auswirkungen	4	Ich kann alles wie gewohnt durchführen / ausführen	4	2	2	4	5	2	3	5	1	4	4	2	4	5	6	3	3	2	5	7	2	4	2	1	3	4	5	5	6	2.5	4.5	2
1	spring_2020	1	57	1	1	3								4	Kann zur Arbeit und habe kaum Einschränkungen	4		4	4	2	4	5	4	2	5	2	2	4	2	4	4	6	2	2	5	3	7	2	4	2	1	4	4	6	6	3	1.5	4.5	3
1	spring_2020	1	24	1	1	5				1				4		4		2	2	1	4	5	4	3	5	3	2	2	4	2	5	7	2	3	2	4	6	4	5	2	1	3	2	6	5	6	1.5	5	4
1	spring_2020	1	24	1	1	5			1					5	Ich versuche meine Zeit einfach auch mit Schönen Dingen zu füllen und diese haben meist mit Kreativität zutun,	5	Ich spare mir den Weg zur Uni und zurück und ich habe mehr Selbstdizsiplin, da ich z,B, nicht einfach einen Schlussstrich für den Tag ziehe, sobald ich einen Vorlesungssaal verlasse	4	4	3	3	2	4	2	2	2	4	4	2	3	6	6	3	2	1	5	2	2	3	3	4	4	4	5	6	7	4	2.5	3
1	spring_2020	1	25	1	1	5				1				5	Ich habe alle Zeit der Welt mich mit verschiedenen Inhalten, Methoden und Theorien auseinanderzusetzen,	5	Ich habe einen Stapel ausgearbeiteter Unterrichtsstunden,	1	4	2	4	2	5	3	5	2	4	4	2	5	6	7	2	4	2	5	6	5	4	2	4	3	4	6	4	6	4	4.5	5
1	spring_2020	1	55	1	1	3						1		7	mehr Zeit	7	mehr Zeit	4	2	1	2	2	2	4	5	3	2	4	3	4	2	6	2	2	6	5	7	2	5	4	4	2	3	6	6	2	3	5	2
1	spring_2020	1	20	1	1	5			1					3	an der generellen Trägheit, die das sowieso schon aufwendige Studium noch verstärkt in den Semesterferien war ich kreativer, weil ich mehr zeit dazu hatte und mit nichts anderes zu tun blieb als daheim zu sitzen und zu malen oder basteln etc	3	generelle Trägheit, fehlende Motivation Dinge schneller zu erledigen um sich mit Freunden draußen zu verabreden etc	2	4	4	2	1	4	4	4	3	5	4	2	4	6	6	2	6	1	6	6	4	2	4	5	2	4	6	2	7	5	3	4
1	spring_2020	1	21	1	1	5			1					6	Ich habe mehr Zeit	5		4	3	2	4	2	4	1	4	4	5	3	2	4	3	6	4	5	3	4	6	2	4	2	4	5	4	4	3	5	4.5	4	3
1	spring_2020	1	22	1	1	5			1					4		5		4	5	3	4	3	4	2	4	4	3	3	3	3	4	4	4	4	4	3	5	2	3	2	3	4	3	4	4	4	3	3.5	3
1	spring_2020	1	21	1	1	5			1					5	Vor allem vor dem digitalen Studiumbeginn hatte ich mehr Zeit für kreative Sachen, Am offensichtlichsten zeigt sich die Kreativität beim Verschönern der Wohnung durch selbstgemachte Dekoartikel oder beim gelegentlichen Malen bzw, Zeichnen,	5	Zum größten Teil wird von den Dozenten/Dozentinnen Begeleitmaterial zur Verfügung gestellt, mit dem man gut lernen kann, Außerdem habe ich durch die Corona-Krise etwas mehr Zeit,	4	4	1	2	4	3	2	5	5	3	4	2	4	5	6	1	5	1	2	5	2	5	4	2	4	4	7	3	7	2.5	5	2.5
1	spring_2020	1	27	1	1	5				1				4		4		4	4	4	4	5	2	2	3	3	2	3	2	4	3	3	4	4	4	4	6	2	2	2	1	4	4	4	4	4	1.5	2.5	2
1	spring_2020	1	24	1	1	5			1					3	Lustlosigkeit, wenig Motivation	1		4	2	4	1	1	2	3	3	5	4	2	2	3	2	2	3	4	3	1	3	2	2	5	5	3	4	5	4	5	4.5	2.5	2
1	spring_2020	1	20	1	1	5			1					5	Nähen	4		3	3	4	2	5	4	4	4	4	3	3	2	4	7	6	4	3	3	4	6	3	2	4	1	2	4	4	5	5	2	3	3.5
1	spring_2020	1	26	1	1	5				1		1		4		4		1	4	4	2	2	4	4	2	4	4	4	1	4	7	5	1	2	1	4	3	5	2	4	4	2	5	7	6	7	4	2	4.5
1	spring_2020	1	54	2	1	3				1				4		5		1	3	1	2	5	5	4	5	4	4	4	4	3	3	2	6	7	5	7	7	5	5	4	1	2	2	2	1	3	2.5	5	5
1	spring_2020	1	30	1	1	4						1		7	Ich bin Zuhause, habe wenig Ablenkung und möchte schöne Dinge mit meiner Tochter basteln/ spielen!	7	Ich erledige vieles, wozu ich sonst nicht komme!	1	4	2	4	2	5	4	4	2	5	4	2	4	3	5	5	3	2	4	6	5	4	2	4	2	4	3	5	6	4.5	4	5
1	spring_2020	1	23	2	1	5			1					4		3		4	4	4	4	3	4	2	3	4	5	4	2	4	5	6	2	5	3	5	5	2	2	2	3	4	4	6	3	5	4	2.5	3
1	spring_2020	1	29	2	1	4			1	1				4		4		2	4	4	4	2	4	4	5	1	5	3	2	2	2	4	3	4	3	6	5	4	2	2	4	2	4	5	4	5	4.5	3.5	4
1	spring_2020	1	21	2	1	5			1					5	Ich male wieder mehr, weil ich mehr Zeit habe und viel zuhause bin	3	Ich nutze die viele Zeit nicht unbeding produktiv, Ich brauche eher einen vollen Zeitplan, damit ich produktiv bin	4	4	2	2	2	3	2	5	3	4	3	1	3	5	5	2	2	2	4	4	2	4	4	4	4	5	6	6	6	4	4.5	2.5
1	spring_2020	1	26	2	1	5				1				4	Keine Veränderung spürbar,	3	Eine leichte Lustlosigkeit zu Arbeiten, Woran es liegt weiß ich nicht,	4	2	2	3	2	3	4	5	2	5	3	3	3	7	7	1	4	1	5	6	2	4	3	4	2	3	7	4	7	4.5	4.5	2.5
1	spring_2020	1	58	1	1	3				1				4	Meine Kreativität hat nichts mit der Corona-Krise zu tun, Sie ist wie immer, Mal mehr, mal weniger,	4	In der Dienstwoche ist Dienst angesagt und in der häuslichen Woche eben Haushalt und so, Verschiebung des Zeitrahmens,	2	4	3	3	3	4	3	4	2	3	2	2	2	4	5	5	4	2	5	6	4	3	3	3	3	4	3	4	6	3	3.5	4
1	spring_2020	1	21	1	1	5			1					3		3		2	4	3	2	2	5	5	3	1	4	4	2	4	2	5	3	6	2	3	5	4	3	4	4	1	4	5	2	6	4	3	4.5
1	spring_2020	1	25	1	1	5				1				3	Nicht mehr genügend Auslastung, Keine Trennung zwischen Arbeit und Heimat,	4	Heimarbeit ermöglicht auch, private Dinge im Haus tagsüber zu erledigen,	3	2	5	1	2	4	4	5	5	4	3	2	2	2	5	4	3	2	5	7	3	1	5	4	2	4	4	5	6	4	3	3.5
1	spring_2020	1	52	2	1	3				1				2	Konzentrationsmangel	2	Konzentrationsmangel, mehrere Menschen zur Arbeitszeit im Haus	2	5	4	4	5	4	3	4	2	5	4	4	4	6	7	2	6	1	6	6	4	2	2	1	3	2	6	2	7	3	3	4
1	spring_2020	1	22	2	1	5			1					4		5	Nur zu Hause, also Zeit zum lernen und danach zum arbeiten	3	2	2	2	4	4	4	4	4	2	2	2	4	5	5	5	5	3	6	4	3	4	4	2	2	4	3	3	5	2	4	3.5
1	spring_2020	1	54	1	1	5				1				5		3		2	2	4	1	4	4	4	4	2	2	4	2	4	5	6	3	3	3	3	4	4	2	5	2	2	4	5	5	5	2	3	4
1	spring_2020	1	20	1	1	5			1					4	Trotz Zeit wenig Motivation, davor bin ich eher in Kunstkurse etc gegangen	7	Ich kann meinen Eltern im Haushalt helfen, möchte ihnen viel Arbeit abnehmen und habe dafür auch mehr Zeit, Keine Tram fahrt zur Uni,,,,	4	3	1	5	2	3	4	4	3	4	4	2	3	3	3	4	5	2	4	5	2	5	1	4	2	4	4	3	6	4	4.5	2.5
1	spring_2020	1	25	1	1	5				1				4		5	Keine ständige Ablenkung	4	2	1	1	2	4	4	5	4	5	2	4	2	3	2	3	3	1	1	2	2	5	5	4	2	2	5	5	7	4.5	5	3
1	spring_2020	1												6	mehr Zeit, weniger abgelenkt	6	weniger ablenkung, Eisenhower Prinzip, Fokus auf Core	1	3	1	5	3	5	4	4	1	5	4	2	4	5	5	2	2	1	6	6	5	5	1	3	2	4	6	6	7	4	4.5	5
1	spring_2020	1	27	2	1	5				1				4		4		5	5	2	4	3	1	2	5	4	4	4	2	4	6	6	1	1	1	4	6	1	4	2	3	4	4	7	7	7	3.5	4.5	1
1	spring_2020	1	23	2	1	5				1				4	Geht alles in allem weiter wie vorher	4		2	2	4	4	2	4	4	2	1	5	2	1	2	2	3	4	2	4	5	5	4	2	2	4	2	5	4	6	4	4.5	2	4
1	spring_2020	1	27	1	1	5			1					6	Neben guten Gedanken für meine Doktorarbeit male ich wieder mehr und mache mehr Handarbeit (dafür ist jetzt auch mehr Zeit, weil in meinem Alltag leider viele sportliche Aktivitäten ausfallen müssen),	3	Ich habe viele kreative Projekte, arbeite aber gefühlt weniger fokussiert an ihnen,	1	3	2	2	1	5	4	5	4	5	4	1	5	6	6	3	1	1	3	7	5	4	4	5	2	5	5	7	7	5	4.5	5
1	spring_2020	1	20	1	1	5			1					5	viele neue Probleme fordern Kreativität und neue Ideen zur Bewältigung; vor allem in meinem familiären Umfeld versuche ich dabei zu helfen	5	meine Familie zieht mich mit, ich habe mehr Zeit für Produktivität, weil viele Sozialkontakte wegfallen, ich habe besonders jetzt das Bedürfnis, etwas sinnvolles zu tun	1	4	2	2	3	5	3	4	2	4	5	2	5	6	7	3	4	1	3	6	5	4	4	3	3	4	5	4	7	3.5	4	5
1	spring_2020	1	20	1	1	5			1					5	Ich habe weniger Verpflichtungen und vielleicht auch einfach mehr Langeweile, wodurch ich mir eher mal bewusst Zeit nehme an einer neuen Idee zu arbeiten und andere bestehende zu optimieren,	2	Gerade im Studium zeige ich weniger Eigeninitiative & hänge mit vielen Aufgabenstellungen hinterher - die Vorlesungen von zu Hause fühlen sich schon an, als hätte man nachgearbeitet, was es schwieriger macht zusätzliche Motivation zu finden,	2	4	4	2	1	4	3	5	3	5	4	2	4	4	4	3	3	1	2	5	4	2	4	5	3	4	5	5	7	5	3.5	4
1	spring_2020	1	21	1	1	3							1	4	Hat sich nix geändert	4		4	2	3	1	3	1	4	4	5	4	4	3	3	3	4	2	3	2	1	1	2	3	5	3	2	3	6	5	6	3.5	3.5	1.5
1	spring_2020	1	24	1	1	5			1					4	ich führe mein normales Leben weiter	5	gehe regelmäßiger joggen schaffe es, kontinuierlicher am Schreibtisch zu sitzen	2	4	2	2	5	5	5	5	2	4	3	3	3	4	7	1	1	1	6	5	4	4	4	1	1	3	7	7	7	2.5	4.5	4.5
1	spring_2020	1	31	2	1	5				1				3	Keine Möglichkeit in direktem Kontakt mit meinen Kunden zu interagieren	3	Lagerkollaps durch ständiges Homeoffice	1	2	3	4	5	4	2	3	1	2	4	4	2	5	5	3	3	2	6	5	5	3	2	1	4	2	5	5	6	1.5	3	4.5
1	spring_2020	1	23	1	1	5			1					4		5		2	4	3	2	2	4	3	4	2	2	3	2	4	3	3	3	2	2	3	5	4	3	4	4	3	4	5	6	6	3	3.5	4
1	spring_2020	1	27	1	1	5				1				4	Keine Auswirkungen, da sich mein Job während der Krise nicht viel verändert hat	3	Ich bin mehr Zuhause und geneigt ab PC zu sitzen oder fernzusehen,	3	2	4	2	4	4	2	5	2	3	3	3	2	3	4	2	4	2	2	5	3	2	4	2	4	3	6	4	6	2.5	3.5	3.5
1	spring_2020	1	19	1	1	5			1					4		5		2	2	2	4	4	4	3	3	2	4	3	4	2	1	5	2	2	1	6	5	4	4	2	2	3	2	6	6	7	3	3.5	4
1	spring_2020	1	24	2	1	5			1	1				4		3	Ich schiebe mehr Dinge auf als vorher	5	4	3	2	5	2	4	4	5	3	4	3	4	3	4	4	3	3	3	4	1	3	4	1	2	3	4	5	5	2	3.5	1.5
1	spring_2020	1	21	2	1	5		1						4		5	Ich kann weniger Zeit mit Freunden verbringen und mache in der zeit eher etwas Produktives	3	4	4	2	2	3	2	1	4	4	3	1	3	6	6	2	2	2	4	4	3	2	4	4	4	5	6	6	6	4	1.5	3
1	spring_2020	1	22	2	1	4				1				4		4		3	4	4	4	3	4	3	3	3	5	3	4	2	4	3	3	4	1	6	3	3	2	2	3	3	2	5	4	7	4	2.5	3.5
1	spring_2020	1	21	2	1	3				1				4	Ich arbeite ganz normal, das einzige was sich geändert hat ist, dass Schichtweise gearbeitet wird,	5	Das Arbeitspensum der im Dienst befindlichen hat sich nochmal ein Stück erhöht, da weniger Leute auf der Arbeit sind und man trotzdem mindestens das selbe Pensum erreichen will,	2	4	1	4	4	4	2	5	2	3	4	2	4	4	6	3	3	2	4	6	4	5	2	2	4	4	5	5	6	2.5	5	4
1	spring_2020	1	21	1	1	5			1					5	Ich habe viel gemalt seitdem	4		1	4	1	1	3	5	1	5	2	4	3	5	2	5	6	2	3	1	5	5	5	5	5	3	5	1	6	5	7	3.5	5	5
1	spring_2020	1	23	2	1	5				1				4		4		3	5	3	4	3	4	2	3	2	4	5	2	4	4	7	3	3	3	5	7	3	3	2	3	4	4	5	5	5	3.5	3	3.5
1	spring_2020	1	24	2	1	5				1				4	Kaum von der Krise betroffen	4	Kaum von der Krise betroffen	4	1	4	3	4	3	4	4	4	3	1	4	1	7	7	2	4	4	5	6	2	2	3	2	2	2	6	4	4	2.5	3	2.5
1	spring_2020	1	22	1	1	5				1				4		4		2	4	4	4	1	4	4	4	3	5	3	2	4	5	5	2	2	2	6	5	4	2	2	5	2	4	6	6	6	5	3	4
1	spring_2020	1	19	2	1	3				1				4		5	Mehr Sport gemacht	2	4	5	3	4	4	2	2	2	3	4	2	3	2	5	5	6	3	5	4	4	1	3	2	4	4	3	2	5	2.5	1.5	4
1	spring_2020	1	18	1	1	5							1	4		5	Mehr Zeit Zuhause	2	3	4	1	1	2	4	4	5	4	2	2	4	5	7	1	1	3	2	6	4	2	5	5	2	4	7	7	5	4.5	3	3
1	spring_2020	1	23	1	1	4	1							6	Ich habe mehr Zeit meine Projekte umzusetzen	5	Die Gesamtsituation ist deprimierend und wirkt sich auf meine Psyche aus wodurch meine Motivation leidet	2	4	3	5	2	2	4	4	1	5	2	4	2	5	5	3	3	1	6	6	4	3	1	4	2	2	5	5	7	4.5	3.5	3
1	spring_2020	1	27	2	1	5				1				4		2		1	5	4	2	2	5	2	2	2	4	4	2	4	5	6	2	4	2	3	6	5	2	4	4	4	4	6	4	6	4	2	5
1	spring_2020	1	31	2	1	4			1	1				5	Mehr Zeit für sich selbst,	4		2	4	5	4	1	4	3	4	4	5	3	4	3	3	5	2	4	2	6	6	4	1	2	5	3	2	6	4	6	5	2.5	4
1	spring_2020	1	58	2	1	4				1				4		4		3	4	3	2	2	4	3	3	2	4	3	2	3	3	3	3	5	2	5	5	3	3	4	4	3	4	5	3	6	4	3	3.5
1	spring_2020	1	20	2	1	5			1	1				7	Mehr gesellschaftlicher Input durch neue Verrücktheiten	2		4	1	4	2	1	4	5	4	4	5	1	4	2	6	6	3	7	1	5	5	2	2	4	5	1	2	5	1	7	5	3	3
1	spring_2020	1	26	2	1	5			1					4		3	Man ist beschränkter, da Ideenaustausch und/ oder angemessene Lehrmaterialien fehlen	4	2	4	3	2	2	4	3	5	5	2	3	2	2	3	4	3	2	1	4	2	2	3	4	2	3	4	5	6	4.5	2.5	2
1	spring_2020	1	54	1	1	3				1				5	Mehr Zeit Zuhause	4		4	4	3	4	5	2	4	4	4	5	3	3	3	4	5	2	5	1	5	6	2	3	2	1	2	3	6	3	7	3	3.5	2
1	spring_2020	1	53	2	1	3				1				5	Mehr Zeit, weniger Hektik	6	Keine Störeinflüsse und Ablenkungen	4	2	2	4	4	4	4	4	2	3	3	3	3	2	6	2	2	1	2	6	2	4	2	2	2	3	6	6	7	2.5	4	3
1	spring_2020	1	24	1	2	3				1				6	Mehr Zeit zum nachdenken Man hat die Möglichkeit sich Zeit für die Dinge zu nehmen für die man sonst keine Zeit hat, weil die für nicht so wichtig gehalten worden sind	3	Wenig Motivation im Berufsalltag	4	4	4	3	2	4	4	2	3	4	4	3	4	3	6	4	3	2	6	4	2	2	3	4	2	3	4	5	6	4	2	3
1	spring_2020	1	25	1	1	5				1				4		3	Ich verbringe mehr Zeit mit entspannen als sonst	4	2	4	3	4	3	2	4	3	5	3	3	3	4	4	4	5	4	3	5	2	2	3	2	4	3	4	3	4	3.5	3	2.5
1	spring_2020	1	63	1	1	4				1				4		5	Habe mehr Zeit	3	2	2	3	2	3	3	4	3	4	3	3	3	3	2	5	5	1	5	5	3	4	3	4	3	3	3	3	7	4	4	3
1	spring_2020	1	30	2	1	3				1				3	Man wird träge und lebt in den Tag, Da keine Möglichkeit besteht irgendwelche Aktivitäten außerhalb wirklich zu Unternehmen,	4		2	2	4	4	2	4	4	4	2	5	4	3	3	4	4	4	4	4	5	5	4	2	2	4	2	3	4	4	4	4.5	3	4
1	spring_2020	1	57	2	1	5				1				5	Die Herausforderung scheint mich ein bisschen anzuspornen,	2	Zu viel online - zu wenig "face-to-face", Auch zu viele "Kanäle", die Aufmerksamkeit erfordern,	4	4	4	4	2	3	3	4	3	5	4	1	4	5	6	2	1	3	3	5	2	2	2	4	3	5	6	7	5	4.5	3	2.5
1	spring_2020	1	23	2	1	4				1				3		2		4	2	5	2	5	2	3	4	4	1	1	5	2	2	2		2	2	3	2	2	1	4	1	3	1		6	6	1	2.5	2
1	spring_2020	1	62	2	1	3					1			4		4		1	4	3	3	1	1	2	3	3	5	4	2	2	5	7	1	2	1	5	5	5	3	3	5	4	4	7	6	7	5	3	3
1	spring_2020	1	56	1	1	4						1		4	Lebensumständen sind überwiegend gleich geblieben	4	Ich arbeite vorwiegend im Haushalt,	3	2	2	2	2	3	1	5	2	4	5	1	5	4	3	1	1	1	3	7	3	4	4	4	5	5	7	7	7	4	4.5	3
1	spring_2020	1	32	2	1	5				1				2	Keine Zeit mehr sich in Ruhe in Themen hineinzudenken und auf Sachen tiefgreifend zu konzentrieren und in diese hineinzudenken	3	Arbeiten ohne Pause (inkl, Entfall Mittagszeit) führt dazu, dass der Energiespiegel über den Tag deutlich schneller sinkt und sich mehr und mehr Fehler einschleichen, Gleichzeitig stellt sich eine Unzufriedenheit und leichte Reizbarkeit ein	2	3	1	2	3	3	4	5	2	3	3	2	4	6	6	1	1	1	5	2	4	5	4	3	2	4	7	7	7	3	5	3.5
1	spring_2020	1	61	2	1	5				1				3	Feedback fehlt und manchmal muss man die Teile auch in die Hand nehmen /fühlen / spielen /Fehlstellen / Design beurteilen,	2	Teamkollegen sind wochenweise in Kurzarbeit, das hemmt den Arbeitsfluss bei komplexen Projekten	3	4	3	2	5	3	2	4	3	2	5	1	4	4	6	2	2	1	3	6	3	3	4	1	4	5	6	6	7	1.5	3.5	3
1	spring_2020	1	21	1	1	5			1					6		4		5	2	1	2	2	3	3	5	4	4	2	2	3	4	6	3	4	2	5	5	1	5	4	4	3	4	5	4	6	4	5	2
1	spring_2020	1	58	2	1	5				1				4	Keine wesentliche Änderung durch Corona	4	Kranke gibt es immer	3	4	4	3	3	3	4	4	2	3	4	2	4	4	5	5	3	2	4	5	3	2	3	3	2	4	3	5	6	3	3	3
1	spring_2020	1	34	1	1	5			1	1				3	Starker Druck, neue Konzeptionen zu entwickeln, die zu den Hygienemaßnahmen passen,	3	Aufschub von allem,	3	1	3	3	1	3	4	4	2	4	3	4	2	4	4	2	4	2	4	6	3	3	3	5	2	2	6	4	6	4.5	3.5	3
1	spring_2020	1	43	2	1	3				1				4		5	Keine unnötige Reisezeit	1	4	4	4	4	4	2	4	4	4	4	2	4	5	5	3	3	2	5	5	5	2	2	2	4	4	5	5	6	3	3	4.5
1	spring_2020	1	27	1	1	5			1	1				4	Gute Frage :)	4	Anstehende Aufgaben müssen erledigt werden ob mit oder ohne Corona	5	3	2	4	2	1	3	4	1	4	4	2	3	6	6	1	1	1	4	6	1	4	2	4	3	4	7	7	7	4	4	1
1	spring_2020	1	21	1	1	5			1					5	Ich habe neue Hobbies angefangen (das Nähen), nachdem ich jetzt mehr Zeit habe als davor,	1	Ich habe keinen richtigen Arbeitsplatz, Zuhause herscht keine "Lernatmosphere", Es gibt neben dem Studium viele andere "Probleme" zuhause, Ich kann mich hier nicht konzentrieren, Das Studium scheint mir hier fern und deshalb interesiert es mich derzeit auch kaum,	4	3	3	1	4	1	5	4	5	5	4	2	3	6	6	1	2	4	4	3	2	3	5	2	1	4	7	6	4	3.5	3.5	1.5
1	spring_2020	1	27	1	1	5				1				2		1		4	4	4	2	2	2	2	5	4	4	5	2	4	5	4	2	4	3	2	6	2	2	4	4	4	4	6	4	5	4	3.5	2
1	spring_2020	1	21	2	1	5			1					3		2	Ablenkung	4	3	2	4	4	2	2	4	3	4	3	3	3	4	5	4	3	1	5	6	2	4	2	2	4	3	4	5	7	3	4	2
1	spring_2020	1	54	1	1	5				1			1	4		4		2	4	4	4	1	4	2	2	2	4	4	2	4	4	4	4	4	4	4	6	4	2	2	5	4	4	4	4	4	4.5	2	4
1	spring_2020	1	27	2	2	5			1					4	Muss es Auswirkungen haben?	4	s,o,	4	2	1	5	3	3	4	5	1	5	3	3	2	7	7	1	1	1	4	6	2	5	1	3	2	3	7	7	7	4	5	2.5
1	spring_2020	1	28	1	1	5			1	1				6	Habe mehr Zeit und wenigrr Möglichkeiten als sonst, Muss also kreativ werden um meine Zeit zu vertreiben	5	Habe mehr Zeit, Alles ist aufgeräumt, bin motivierter für die Uni am, Arbeiten	2	4	4	2	2	5	3	3	4	5	2	4	3	3	2	4	4	1	3	5	4	2	4	4	3	2	4	4	7	4.5	2.5	4.5
1	spring_2020	1	21	2	1	5			1					4		5		4	3	2	4	1	2	4	5	2	4	3	2	2	1	6	1	1	1	5	7	2	4	2	5	2	4	7	7	7	4.5	4.5	2
1	spring_2020	1	22	2	1	2				1				4	Mein Tagesablauf hat sich durch die Corona-Krise nicht sonderlich Stark geändert,	4	Mein Tagesablauf hat sich durch die Corona-Krise nicht sonderlich Stark geändert,	4	4	4	4	4	2	2	5	4	3	3	4	2	4	5	4	3	2	5	3	2	2	2	2	4	2	4	5	6	2.5	3.5	2
1	spring_2020	1	27	1	1	5				1				4		4		2	5	2	3	1	5	3	4	1	5	3	1	4	6	7	1	1	1	6	6	4	4	3	5	3	5	7	7	7	5	4	4.5
1	spring_2020	1	23	2	1	5			1					5	Ich habe mehr Zeit für mich selbst und meine Ideen,	3	Ich bin viel undisziplinierter und habe meinen Rhythmus verloren	4	3	5	5	1	4	4	5	2	5	5	2	4	6	7	3	6	1	4	5	2	1	1	5	2	4	5	2	7	5	3	3
1	spring_2020	1	19	2	1	3	1							5	Mehr zeit, meihr energie, weniger ablenkung	5	Mwhr zeit, mehr energie, bessere einteilung (z, B schlafrythmus der zu meinen Schlaftyp passt)	2	4	5	2	1	4	4	5	4	5	4	3	3	5	5	3	3	5	5	5	4	1	4	5	2	3	5	5	3	5	3	4
1	spring_2020	1	20	2	1	5			1					3	Ich schätze durch weniger Kontakt zu anderen Menschen und generell antriebslosigkeit	3	In der Zeit in der ich Sachen schaffe im Vergleich vor der krise	2	2	3	4	2	4	4	4	3	4	3	3	3	6	7	4	3	2	6	4	4	3	2	4	2	3	4	5	6	4	3.5	4
1	spring_2020	1	48	1	1	3				1				4	Ich bin ein kreativer, positiv denkender Mensch und versuche aus allem das gute herauszuholen	7	Es ist mehr Zeit zum malen und nachdenken	2	5	1	5	1	5	2	5	1	5	4	2	4	3	3	4	4	1	6	6	4	5	1	5	4	4	4	4	7	5	5	4.5
1	spring_2020	1	57	2	1	5				1				4		3	Arbeit im Homeoffice, siehe oben	4		2	5	3	3	4	5	1	5	4	1	5	7	7	1	2	1	5	5	2	4	1	3	2	5	7	6	7	4	4.5	2.5
1	spring_2020	1	54	1	1	3				1				2	Motivationslos Müde Antriebslos	4		3	4	3	5	2	3	1	5	1	5	3	4	3	1	1	3	1	3	4	3	3	3	1	4	5	2	5	7	5	4.5	4	3
1	spring_2020	1	50	1	1	3						1		4		5		4	1	2	1	5	5	4	5	3	5	3	1	5	4	4	5	4	6	6	6	2	4	5	1	2	5	3	4	2	3	4.5	3.5
1	spring_2020	1	22	1	1	5			1					5	Ich habe mehr Zeit dazu	5	Ich habe mehr Zeit, meine Aufgaben zu erledigen	4	2	3	2	1	4	2	5	5	5	4	2	3	6	6	4	5	1	3	6	2	3	4	5	4	4	4	3	7	5	4	3
1	spring_2020	1	59	2	1	4				1				6	Durch Kurzarbeit und habe ich mehr Zeit und Ruhe um mir Gedanken zu machen	5	Ich hab grad mehr Zeit für Hobbys	4	2	2	2	4	2	4	5	3	4	3	3	2	3	2	3	2	1	3	5	2	4	4	2	2	3	5	6	7	3	4.5	2
1	spring_2020	1	52	1	1	3				1				4		4		4	5	3	2	3	4	3	5	3	3	4	2	4	5	6	2	4	1	1	6	2	3	4	3	3	4	6	4	7	3	4	3
1	spring_2020	1	25	1	1	5			1					6	Mehr Zeit, die man sonst einfach eher verplempert hätte	5	Wieder an der Zeit	3	4	4	4	1	4	3	4	4	4	4	1	4	4	7	4	1	1	4	5	3	2	2	5	3	5	4	7	7	4.5	3	3.5
1	spring_2020	1	56	2	1	5				1				6		3		5	2	4	4	3	2	2	3	3	5	3	3	2	2	3	5	6	7	5	7	1	2	2	3	4	3	3	2	1	4	2.5	1.5
1	spring_2020	1	19	1	1	3	1							5	Mehr Zeit	3		2	3	4	3	4	4	2	4	4	3	2	2	3	5	6	2	2	1	3	4	4	2	3	2	4	4	6	6	7	2.5	3	4
1	spring_2020	1	77	1	1	2					1			5	habe mehr Zeit etwas auszuprobieren	4	alles beim Alten	4	4	1	3	2	4	1	5	3	3	3	2	3	3	7	1	1	1	5	7	2	5	3	4	5	4	7	7	7	3.5	5	3
1	spring_2020	1	23	1	1	5			1					4		1		4	4	2	4	5	2	4	5	3	4	5	1	5	4	6	3	2	2	3	4	2	4	2	1	2	5	5	6	6	2.5	4.5	2
1	spring_2020	1	22	1	1	4		1						4	-	6	Mehr Zeit	2	4	4	2	4	4	3	4	3	4	2	3	2	4	4	5	6	2	5	6	4	2	4	2	3	3	3	2	6	3	3	4
1	spring_2020	1	21	1	1	5			1					4	/	4	/	4	4	3	2	5	4	2	5	2	3	5	1	4	4	5	2	4	2	4	6	2	3	4	1	4	5	6	4	6	2	4	3
1	spring_2020	1	37	1	1	5				1				5	Während ich privat leider kaum zum Schreiben komme, löse ich beruflich die aktuelle Situation mit digitalen Alternativen und probiere neue Methoden/Umgangsweisen aus, Ich muss mehr Fragen stellen und mir die Antworten selbst oder im kollegialen Austausch erarbeiten, Transfer von anderen Lösungen auf meinen Bereich finde ich hilfreich und gelingt mir,	5	Das ist situativ abhängig, Da ich Aufgaben erfüllen muss und Entscheidungen getroffen werden, durch die ich weiterarbeiten kann, bin ich motiviert und kann abliefern, Das Homeoffice fördert meine Konzentration und so erledigt sich manches schneller, Ich scheine pragmatisch auf Lösungen fokussiert und möchte nicht durch zu viel Spekulation abgelenkt werden, Ich sehe die zwei Seiten der Medaille, k…	2	4	1	4	2	5	4	5	1	5	4	2	4	7	7	3	4	2	4	6	4	5	2	4	2	4	5	4	6	4.5	5	4.5
1	spring_2020	1	46	2	1	3				1				4		3	Eingeschränkter Verkauf, Mitarbeiter in Kurzarbeit	2	2	2	4	4	2	4	4	2	4	3	3	4	6	6	1	1	1	5	5	4	4	2	2	2	3	7	7	7	3	4	3
1	spring_2020	1	25	1	1	5			1					3		3		4	4	3	4		2	1	3	2	4	4	3	4	5	4	4	3	2	5	4	2	3	2		5	3	4	5	6	4	3	2
1	spring_2020	1	22	1	1	5			1					2	Unzufriedenheit mit der allgemeinen Situation	2	es kommt einem manchmal so vor als würde die Zeit stillstehen	1	3	5	2	2	4	3	4	4	3	4	2	3	6	5	3	3	1	6	5	5	1	4	4	3	4	5	5	7	3.5	2.5	4.5
1	spring_2020	1	30	1	1	5			1	1				6	Mehr Zeit	6	Mehr Zeit	4	2	4	2	2	2	3	4	4	4	3	2	3	3	4	3	4	1	3	6	2	2	4	4	3	4	5	4	7	4	3	2
1	spring_2020	1	20	1	1	5			1					5		4		1	4	3	2	1	4	4	3	4	4	2	3	3	5	6	2	2	1	3	5	5	3	4	5	2	3	6	6	7	4.5	3	4.5
1	spring_2020	1	22	1	1	5			1					4	Corona hindert mich nicht daran mich weiter zu bilden, es schränkt mich lediglich ein Freunde und Familie zu sehen und sich dann über bestimmte Themen auszutauschen die eventuell die Kreativität fördern würden	5	Wenn schlechtes Wetter ist und man nicht mal draußen spazieren gehen kann, dann bleibt einem nichts anderes übrig als sich drinnen zu beschäftigen, ob kochen/backen, lernen oder putzen	2	4	4	4	1	5	4	4	3	1	4	2	3	3	6	2	5	2	5	4	4	2	2	5	2	4	6	3	6	3	3	4.5
1	spring_2020	1	20	1	1	5				1				5	Ich investiere mehr Zeit für mich bzw Dinge die ich schon lange mal zuhause getan haben wollte	2	Ich habe nicht wirklich viel mehr Zeit als vorher und wechsle ständig zwischen arbeiten und zuhause chillen	2	5	4	2	3	5	4	3	2	4	4	3	2	3	6	3	3	2	6	4	4	2	4	3	2	3	5	5	6	3.5	2.5	4.5
1	spring_2020	1	38	1	1	5				1				3	Bin nach wie vor beschäftigt mit Arbeit (Home Office) und habe aktuell so viel zu tun, dass es keinen weiteren Raum für Kreativität gibt	5		3	4	2	4	2	3	2	5	2	4	3	2	3	6	7	2	4	1	4	4	3	4	2	4	4	4	6	4	7	4	4.5	3
1	spring_2020	1	49	2	1	5				1				4		4	Arbeit am Computer effizienter, da weniger Störungen, Führungs- und Motivationsmöglichkeiten der Mitarbeiter online eingeschränkt, dadurch geringere Produktivität im Team,	4	2	2	2	2	4	4	5	4	4	4	2	4	6	7	2	2	1	5	6	2	4	4	4	2	4	6	6	7	4	4.5	3
1	spring_2020	1	22	1	1	5			1					6	Ich habe in der Zeit zu Hause wieder nach vielen Jahren angefangen zu malen und Zeichnen	3		3	2	4	3	1	3	4	3	4	5	2	2	2	4	5	4	4	2	3	4	3	2	3	5	2	4	4	4	6	5	2.5	3
1	spring_2020	1	37	2	1	5				1				4		6	weniger Ablenkung im Homeoffice (trotz 4 Kindern) als im Großraumbüro (mit 5 Kolleginnen); Arbeitspensum ist schneller geschafft, weil fokussiertere Herangehensweise	2	4	4	3	2	4	5	2	1	5	4	1	4	4	3	6	7	6	6	6	4	2	3	4	1	5	2	1	2	4.5	2	4
1	spring_2020	1	25	2	1	4				1				4		2	Stress	2	4	3	2	2	4	1	4	2	4	4	1	4	3	3	5	5	1	6	4	4	3	4	4	5	5	3	3	7	4	3.5	4
1	spring_2020	1	21	2	1	5			1					4		2	Kaum Termine, wenige Verpflichtungen	4	5	5	2	5	2	2	4	5	2	4	2	4	5	5	2	4	3	5	3	2	1	4	1	4	4	6	4	5	1.5	2.5	2
1	spring_2020	1	30	1	2	4							1	2	Inspirationen fehlten aus Natur, Treffen mit Menschen fehlten	2	Bin eher abgelenkt und mache was anderes	5	3	5	2	2	3	2	5	4	2	3	4	3	7	7	1	1	1	1	3	1	1	4	4	4	2	7	7	7	3	3	2
1	spring_2020	1	23	1	1	5				1				4		4		2	4	2	4	1	5	3	4	2	3	4	2	3	3	2	3	5	1	4	7	4	4	2	5	3	4	5	3	7	4	4	4.5
1	spring_2020	1	22	1	1	5				1				5	mehr Zeit um bspw neue Sprachen zu lernen	5		2	4	4	2	3	5	2	4	3	4	2	4	2	3	5	2	2	2	5	5	4	2	4	3	4	2	6	6	6	3.5	3	4.5
1	spring_2020	1	51	1	1	2	1							4	Lass mich davon nicht so runterziehen, halte mich an die Vorschriften und gut ist, gehe, wenn mir jemand zu nahe kommt aus dem Weg ☺	4	Handel nach meinen Wohlbefinden	1	5	2	5	5	5	1	2	1	5	5	2	4	5	5	5	5	2	5	5	5	4	1	1	5	4	3	3	6	3	3	5
1	spring_2020	1	21	1	1	3		1						5	Man hat mehr Zeit, Dinge umzusetzen und vollständig zum Ende zu bringen	4		2	4	4	4	3	5	2	4	1	4	3	2	2	2	5	6	6	5	4	6	4	2	2	3	4	4	2	2	3	3.5	3	4.5
1	spring_2020	1	38	2	1	3				1				4	Ich bin noch genauso kreativ, aber zu Hause tritt das nicht in Erscheinung, da ich für mich selber keine kreativen Lösungen brauche, Denn wenn Sie mir, für mich selber einfallen, sind sie nicht kreativ ;)	2	Im Homeoffice beschränkt sich der Kontakt und die Anfragen auf ein Minimum vom Kundenkontakt, In der Arbeitsstelle gibt es andere Dinge (Besprechungen, Zusammenarbeit mit anderen), die meine Produktivität steigern würden,	4	5	2	4	4	3	1	3	1	5	4	2	2	5	7	1	2	1	6	5	2	4	2	2	5	4	7	6	7	3.5	3.5	2.5
1	spring_2020	1												7	Habe nun viel mehr Zeit für alles	7	Habe nun viel mehr Zeit für alles	4	4	2	3	2	3	1	4	3	4	4	3	3	4	4	4	3	5	4	6	2	4	3	4	5	3	4	5	3	4	4	2.5
1	spring_2020	1	27	1	1	5				1				7	Weniger Arbeitszeit, Kreativität braucht Leerlauf ;-) Ich spiele wieder auf meinem Musikinstrument; ich nehme mir Zeit, nach einem Radiobeiträge/Buchkapitel/Artikel nachzudenken; ich höre wieder Musik, ohne etwas anderes dabei zu tun	3	Die Frage ist irreführend, Die Änderung ist nicht quantitativer, sondern erneut qualitativer Art, Ich leiste weniger Erwerbsarbeit (Kurzarbeit), dafür gründlicher Hausarbeit, pflege meine Beziehungen, bilde mich fort, habe Zeit zu leben,	1	5	1	2	2	5	3	5	4	5	3	1	3	4	4	2	3	1	2	7	5	5	4	4	3	5	6	5	7	4.5	5	5
1	spring_2020	1	30	1	1	5			1	1				7	Ich habe meine Wohnung der neuen Situation Homeoffice kreativ angepasst, Ich habe noch mehr Notizen als Sketchnotes festgehalten, Ich denke ich hab im Homeoffice mehr Freiheit mich auszuprobieren, ohne dass es von anderen sofort beurteilt werden kann,	5	Erste zeit im Homeoffice war unproduktiver, nach der Umgestaltung meiner Wohnung und den neugeschaffenen optimalen Arbeitsplatz bin ich nun produktiver, weil ich meinen Arbeitsraum so gestalten konnte wie ich das wolte,	1	5	2	4	2	5	2	4	1	5	5	1	5	6	6	3	1	1	6	6	5	4	2	4	4	5	5	7	7	4.5	4	5
1	spring_2020	1	23	2	1	5			1					5	Kontaktverbot, neue Kontaktmöglichkeiten und Möglichkeiten für Sport	5	"- Anfangs recht unproduktiv aber mit der Zeit produktiver geworden - schaffe mehr Sachen die erledigt werden müssen"	2	4	2	4	2	5	2	4	2	5	3	3	2	5	6	1	2	1	5	4	4	4	2	4	4	3	7	6	7	4.5	4	4.5
1	spring_2020	1	30	1	1	3				1				5	Weniger Zeit für Freunde, mehr zu Zeit zuhause	5	Viel gebacken und genäht	2	5	4	2	2	5	4	4	4	5	4	2	4	3	3	4	4	3	4	3	4	2	4	4	2	4	4	4	5	4.5	3	4.5
1	spring_2020	1	32	1	1	5				1				5	Wohnung um/ausgeräumt	4		2	2	4	3	3	4	3	3	1	4	4	2	3	4	5	2	3	2	5	6	4	2	3	3	3	4	6	5	6	3.5	2.5	4
1	spring_2020	1	20	2	1	5			1					4		3		4	4	3	5	2	4	2		3	4	4	2	3	5	6	2	2	2	4	6	2	3	1	4	4	4	6	6	6	4	3	3
1	spring_2020	1	19	1	2	5			1					5	Ich habe mehr Zeit, um meine Kreativität auszuüben	4		2	3	4	4	2	3	3	4	5	3	2	3	3	4	5	3	3	4	3	4	4	2	2	4	3	3	5	5	4	3.5	3	3.5
1	spring_2020	1	21	1	1	5			1					2	Das Theater hat zu und durch den vollen studenplan bin ich abends zu platt um noch was anderes zu machen	2	Viel Ablenkung und durch wenig bewegung viel Müdigkeit	4	5	4	2	3	3	3	4	4	5	5	1	4	5	5	4	3	2	5	4	2	2	4	3	3	5	4	5	6	4	3	2.5
1	spring_2020	1	29	2	1	5			1					4		4		4	3	1	3	1	2	3	5	2	5	4	2	4	7	6	2	2	5	4	6	2	5	3	5	3	4	6	6	3	5	5	2
1	spring_2020	1												6	Ich habe viele Zeit zum nachdenken ohne von anderen gestört zu werden	2	Weil man nur zuhause ist kann man nicht produktiv sein	1	5	4	5	4	5	1	4	3	5	4	3	4	3	4	3	4	5	6	7	5	2	1	2	5	3	5	4	3	3.5	3	5
1	spring_2020	1	26	2	1	5				1				4		4		3	4	3	2	1	4	4	4	2	1	4	1	4	6	6	1	1	1	4	5	3	3	4	5	2	5	7	7	7	3	3.5	3.5
1	spring_2020	1	22	2	1	5			1	1				5		4		1	4	1	4	3	5	4	4	2	5	3	3	3	5	7	1	2	2	5	6	5	5	2	3	2	3	7	6	6	4	4.5	5
1	spring_2020	1	32	1	1	5						1		5	"Mehr Zeit Daheim Keine Kaufmöglichkeit (wenig Material macht kreativ)"	5	"Weniger Stress Weniger Soziale Kontakte = mehr Zeit"	2	5	3	4	1	4	4	4	4	5	4	2	4	6	7	1	1	1	3	6	4	3	2	5	2	4	7	7	7	5	3.5	4
1	spring_2020	1	23	2	1	4				1				4		3		2	4	2	3	4	3	3	3	2	5	3	4	2	5	6	2	3	1	5	4	4	4	3	2	3	2	6	5	7	3.5	3.5	3.5
1	spring_2020	1	21	1	1	5			1					5	Zimmer umgestalten	3		4	3	4	4	2	3	4	5	4	3	3	2	3	4	5	4	4	3	2	6	2	2	2	4	2	4	4	4	5	3.5	3.5	2.5
1	spring_2020	1	26	1	1	3				1				2	Perspektivlosigkeit und daher Kein Drang gerade neue Sachen zu machen	4	Produktivität ist gleich, da ich ganz normal arbeite und mein Alltag daher fast gleich ist	2	1	2	5	4	4	4	5	2	2	2	3	3	4	7	1	1	2	4	6	4	4	1	2	2	3	7	7	6	2	4.5	4
1	spring_2020	1	23	1	1	3				1				4		3	Da ich in meiner Freizeit vermehrt Zeit im Freien oder mit Freunden verbringe und dies durch Corona nicht wirklich machbar ist Zu Hause gehen einem irgendwann die Ideen aus	2	2	3	5	4	5	2	5	1	4	3	4	3	4	3	4	1	3	7	5	4	3	1	2	4	2	4	7	5	3	4	4.5
1	spring_2020	1	22	2	1	5			1					4	Keine Änderungen	3	Mehr Ablenkung Geregelter Tagesablauf nicht mehr so leicht realisierbar - mehr Disziplin ist erforderlich	1	3	4	2	4	5	5	4	2	1	3	3	2	3	5	4	6	4	5	6	5	2	4	2	1	3	4	2	4	1.5	3	5
1	spring_2020	1	23	1	1	5			1	1				6	Nicht verwirklichte Ideen stauen sich an und ich weiß gar nicht was ich danach als erstes umsetzen soll	3	Kaum Möglichkeiten bei den ganzen Restriktionen Ideen umzusetzen (-> Frust), der Fehlende Input anderer Menschen/meiner Kunden, man wird träge, auch wenn ich versuche das aktiv zu bekämpfen, durch Bewegung Das funktioniert ganz gut	1	4	1	3	2	5	2	5	2	5	4	2	3	6	7	1	1	1	4	7	5	5	3	4	4	4	7	7	7	4.5	5	5
1	spring_2020	1	23	2	1	5			1					4	Das ich immer zuhause bin Corona hat keinen impact darauf	6	Das ich nicht erlaubt bin mein Haus zu verlassen und ich deshalb nicht unsinnig rausgehe und somit nur produktiv zuhause studiere	2	3	3	2	4	4	4	5	1	4	4	5	3	4	4	4	5	4	7	7	4	3	4	2	2	1	4	3	4	3	4	4
1	spring_2020	1	47	1	1	5				1				7	moderne Medien entdecken und nutzen - kreativ im Arbeitsalltag einsetzen, Arbeitsalltag auch in Bezug auf Personalführung neu gestalten, Kochrezepte werden ausprobiert, selbst Brot backen mit verschiedenen Mehlsorten, Kleidung, die man schon hat, wird anders kombiniert, handschriftliche Briefe und Karten schreiben, Fotobücher gestalten,	6	- geplante Projekte werden schneller abgeschlossen, weil digitale Lösungen umgesetzt werden müssen - Entscheidungen werden schneller und auf eine gute Lösung hin getroffen	3	5	2	2	3	2	3	4	3	4	4	1	5	6	6	1	2	4	5	7	3	4	4	3	3	5	7	6	4	3.5	4	2.5
1	spring_2020	1	20	2	1	5			1					4		5	Mehr Zeit nicht Uni-bezogene Produktivität auszuüben, wie zB Hobbys ausleben oder Fortbildungen machen	3	3	3	5	5	4	2	4	1	5	4	1	4	5	6	1	2	2	5	5	3	3	1	1	4	5	7	6	6	3	3.5	3.5
1	spring_2020	1	51	1	1	2				1				4		4		3	3	1	2	4	2	2	5	3	3	3	2	2	4	4	4	3	1	4	5	3	5	4	2	4	4	4	5	7	2.5	5	2.5
1	spring_2020	1	24	1	1	5			1	1				6	Viel mehr Zeit neben Uni und Job	6	Viel mehr Zeit	2	5	1	4	2	4	3	5	2	4	4	1	4	2	6	4	5	2	3	7	4	5	2	4	3	5	4	3	6	4	5	4
1	spring_2020	1	32	1	1	5				1				4		5		3	2	2	2	3	4	4	5	3	4	3	4	3	5	6	2	2	1	2	4	3	4	4	3	2	2	6	6	7	3.5	4.5	3.5
1	spring_2020	1	24	1	1	5			1					6	Wohnung gestrichen und umdekoriert	5	Wohnung komplett aufgeräumt und geputzt	4	2	3	2	2	2	4	5	5	4	2	4	2	3	5	2	3	2	3	3	2	3	4	4	2	2	6	5	6	4	4	2
1	spring_2020	1	22	2	1	5			1					4	Ich bin immernoch der selbe Mensch	5	Nun ich arbeite Vollzeit und danach wuppe ich noch mein Studium und mache Sport das einfach mehr Arbeit als vorher	1	2	3	5	3	5	4	5	1	5	2	2	2	5	5	3	3	2	5	7	5	3	1	3	2	4	5	5	6	4	4	5
1	spring_2020	1	22	1	1	5			1					5	Ich habe mehr Zeit für mich und darum mehr Raum für Kreativität	5	Es wechselt ich war auch schon unproduktiver im Moment geht es aber Ich habe weniger Ablenkung und Input von Außen darum kann ich mich besser konzentrieren	2	4	2	2	3	4	3	4	4	5	3	2	3	5	3	4	5	1	4	5	4	4	4	3	3	4	4	3	7	4	4	4
1	spring_2020	1	18	1	1	5			1					4	keine Veränderung	2	oben bereits genannt	4	4	4	3	2	4	2	4	3	3	4	2	3	5	6	3	4	2	4	6	2	2	3	4	4	4	5	4	6	3.5	3	3
1	spring_2020	1	24	1	1	5			1	1				5	Finden neuer Aufgaben	5	Es muss ja erledigt werden und da es so mehr Aufgaben sind muss kontinuierlich weitergearbeitet werden	5	2	1	4	5	2	2	4	4	4	3	4	2	5	5	2	2	3	4	5	1	5	2	1	4	2	6	6	5	2.5	4.5	1.5
1	spring_2020	1	21	2	1	5			1					2	Ich sehe fast jeden Tag nur das gleiche, weil ich natürlich versuche so wenig wie möglich das Haus zu verlassen	2	Ich komme beim Studium schlechter voran und habe auch sonst weniger Lust ein Buch zu lesen oder so	4	2	5	5	4	2	2	4	1	1	4	1	2	6	3	4	7	4	4	2	2	1	1	2	4	5	4	1	4	1.5	2.5	2
1	spring_2020	1	30	1	1	5						1		6	Mehr Zeit zum Kochen und Nähen,	5	Da nichts anderes außerhalb des Hauses gemacht werden darf, ist die Produktivität innerhalb dessen gestiegen,	2	2	2	2	2	4	4	4	2	4	4	2	4	5	5	3	3	2	2	6	4	4	4	4	2	4	5	5	6	4	4	4
1	spring_2020	1	21	1	1	5			1	1				3	Durch Unmotivation und das Gefühl der Aussichtslosigkeit, fehlender sozialer Kontakt, Es zeigt sich vor allen Dingen an dem Umgang mit meinen Mitmenschen,	5	Dadurch, dass ich kaum rausgehe und meine tägliche Zeit und Energie nicht verbrauche für Tätigkeiten wie "Bahnfahren" oder "auf den Bus warten" und somit mehr Zeit zu Hause habe, versuche ich das Beste aus jedem Tag zu machen, damit ich mich selbst "erfüllt" fühle und mit gutem Gewissen den Tag abschließen kann,	4	4	4	3	4	3	2	4	4	4	2	3	2	6	7	1	1	3	3	6	2	2	3	2	4	3	7	7	5	3	3	2.5
1	spring_2020	1	27	1	1	5				1				4		5		2	4	1	2	4	4	2	3	2	2	3	3	3	5	6	3	2	1	5	7	4	5	4	2	4	3	5	6	7	2	4	4
1	spring_2020	1	23	1	1	5				1				6	Einschränkungen schaffen Möglichkeiten um die Ecke zu denken	3		4	5	4	4	1	3	2	3	3	4	5	2	5	5	6	3	5	4	6	5	2	2	2	5	4	4	5	3	4	4.5	2.5	2.5
1	spring_2020	1	21	2	1	4		1						6	Zeit	5	Zeit	4	4	2	2	2	5	2	5	2	3	2	4	3	3	7	1	2	1	6	4	2	4	4	4	4	2	7	6	7	3.5	4.5	3.5
1	spring_2020	1	23	1	1	5		1						4		4		4	2	5	4	1	1	3	3	4	4	3	2	3	1	5	5	4	3	2	5	2	1	2	5	3	4	3	4	5	4.5	2	1.5
1	spring_2020	1	63	1	1	5				1				4		4		3	4	4	2	2	4	4	3	3	4	4	1	4	3	6	2	2	1	6	4	3	2	4	4	2	5	6	6	7	4	2.5	3.5
1	spring_2020	1	20	2	1	5				1				4		2	Ich bin mehr zuhause und spiele mehr PS4 Dass ich gesetzte Ziele nicht realisiere, wegen dem unstrukturierten Tagesablauf	2	2	5	4	4	4	2	2	4	2	4	1	3	4	5	2	2	3	4	3	4	1	2	2	4	5	6	6	5	2	1.5	4
1	spring_2020	1	20	1	1	5							1	4		3	Ich verbringe mehr Zeit im Internet, während ich wegen Corona nicht arbeiten kann,	4	4	4	4	4	2	2	4	4	4	4	3	3	4	4	3	5	2	5	6	2	2	2	2	4	3	5	3	6	3	3	2
1	spring_2020	1	21	2	1	5		1						4		5	Mehr Motivation, zeit, leichteres Leben	3	4	3	2	3	4	3	4	3	5	3	2	4	6	6	2	3	2	5	6	3	3	4	3	3	4	6	5	6	4	3.5	3.5
1	spring_2020	1	30	2	1	5				1				5	Mehr Freizeit	3	Im Hime Office lasse ich mich leichter ablenken	1	4	4	5	2	5	4	5	1	5	3	5	4	4	4	2	5	1	5	6	5	2	1	4	2	1	6	3	7	4.5	3.5	5
1	spring_2020	1	26	2	1	5			1					4	Mein Tagesablauf hat sich nur geringfügig geändrt,	4	Mein Tagesablauf hat sich nur geringfügig geändrt,	5	1	5	4	5	1	5	2	3	5	1	1	2	2	4	1	2	7	4	1	1	1	2	1	1	5	7	6	1	3	1.5	1
1	spring_2020	1	23	2	1	5			1					6	Mehr Zeit für eigene Beschäftigung mit Themen durch wenigere soziale Verpflichtungen	6	Ich arbeite strukturierter und schreibe deutlich mehr	4	4	1	2	2	4	2	5	2	5	4	2	4	7	7	1	7	1	4	6	2	5	4	4	4	4	7	1	7	4.5	5	3
1	spring_2020	1	19	2	1	3		1						5	Ich mache mehr, obwohl weniger zur Verfügung steht,	3		3	3	2	1	2	3	3	4	4	5	2	5	2	7	6	5	5	5	6	3	3	4	5	4	3	1	3	3	3	4.5	4	3
1	spring_2020	1	20	1	1	5			1					4	Bin kein kreativer Mensch dadurch beschränkt mich die Corona Situation darin nicht	5	Mehr Zeit	4	2	2	2	5	3	2	4	5	1	2	2	2	3	6	4	5	2	3	6	2	4	4	1	4	4	4	3	6	1	4	2.5
1	spring_2020	1	20	1	1	5							1	5	Mehr Zeit zum Nachdenken und ausprobieren von Dingen z,B beim Kochen	3	Viel Zeit am Handy und kaum Termine	2	4	4	2	4	4	2	5	5	5	4	2	4	6	7	1	2	2	2	4	4	2	4	2	4	4	7	6	6	3.5	3.5	4
1	spring_2020	1	44	1	1	5				1				6	Ich habe viel mehr Zeit um Ideen zu entwickeln und diesen nachzugehen/ diese umzusetzen, Zeit und Kraft für Hobbies	6	Zeit und Kraft Ich bin in Kurzarbeit Meine Arbeit frisst mich normalerweise auf	2	3	2	2	1	4	3	4	2	5	3	2	4	5	7	1	2	1	4	4	4	4	4	5	3	4	7	6	7	5	4	4
1	spring_2020	1	26	1	1	5				1				5	Ich verbringe mehr Zeit zu Hause, backe, male und koche mehr	5	Ich bringe mehr Projekte zu Ende	4	4	3	4	3	2	3	4	4	4	5	2	5	4	7	1	2	2	3	5	2	3	2	3	3	4	7	6	6	3.5	3.5	2
1	spring_2020	1	27	1	1	5				1				3	Auf der einen Seite habe ich mal mehr gemalt, aber ich bin im Umgang mit Ausflügen oder Menschen unkreariver	3		4	2	4	3	2	2	4	2	5	4	3	3	4	2	2	5	6	3	3	3	2	2	3	4	2	3	3	2	5	4	2	2
1	spring_2020	1	22	2	1	5		1						4	Es hat sich für mich relativ wenig verändert, Ich bleibe auch sonst fast immer zu Hause	4	Es hat sich für mich relativ wenig verändert, Ich bleibe auch sonst fast immer zu Hause	2	1	4	5	2	3	2	4	1	5	1	5	1	3	7	1	3	1	4	2	4	2	1	4	4	1	7	5	7	4.5	3	3.5
1	spring_2020	1	22	2	2	5		1						4		3		5	2	5	3	2	2	4	4	4	3	2	2	2	3	3	4	3	3	3	3	1	1	3	4	2	4	4	5	5	3.5	2.5	1.5
1	spring_2020	1	23	2	1	5			1					2	weniger input der aussenwelt führt zu weniger verarbeitung also weniger kreativem output	3	prokrastinierfreudiger	2	4	4	2	1	4	4	3	3	5	5	1	4	4	7	2	7	1	3	2	4	2	4	5	2	5	6	1	7	5	2.5	4
1	spring_2020	1	20	2	1	5			1					2	Ich stumpfe ab und fühle mich schneller gelangweilt von meinen Ideen	1	Durch keinen geregelten Alltag und keine Verpflichtung übernimmt meine Faulheit	4	4	5	5	4	4	5	5	2	5	5	2	4	3	3	2	5	5	4	6	2	1	1	2	1	4	6	3	3	3.5	3	3
1	spring_2020	1	18	1	1	3		1						3	Man hat auf nichts mehr Lust nach einer Zeit	3	Keine Motivation mehr	2	5	3	1	1	5	2	4	4	5	3	3	3	2	6	3	5	5	3	4	4	3	5	5	4	3	5	3	3	5	3.5	4.5
1	spring_2020	1	21	2	1	5			1					2	schlechtere konzentration mehr ablenkung	5	mehr zeit	4	4	3	5	5	4	4	2	2	4	4	1	4	6	7	2	1	1	3	4	2	3	1	1	2	5	6	7	7	2.5	2.5	3
1	spring_2020	1	20	1	1	5			1					6	Ich habe mehr Zeit und probiere neue Hobbies wie zum Beispiel Nähen aus	4	Auch vorher musste ich viel durch eigenmotivation erledigen und denke dass meine Produktivität deshalb gleich geblieben ist	3	4	4	2	2	3	1	5	3	4	3	1	4	5	4	5	4	1	4	6	3	2	4	4	5	5	3	4	7	4	3.5	3
1	spring_2020	1	22	2	1	5				1				4	Habe während Corona weiterhin gearbeitet	4		1	2	5	4	4	4	4	4	1	3	2	4	2	5	6	1	2	1	6	6	5	1	2	2	2	2	7	6	7	2.5	2.5	4.5
1	spring_2020	1	20	2	1	4			1	1				4		4		1	4	2	5	1	5	1	4	1	5	3	3	4	4	4	4	4	4	6	7	5	4	1	5	5	3	4	4	4	5	4	5
1	spring_2020	1	38	1	1	5				1				3	Keine motivation	3	Stress	2	4	2	4	3	3	4	4	1	4	4	2	4	4	4	2	2	2	7	4	4	4	2	3	2	4	6	6	6	3.5	4	3.5
1	spring_2020	1	20	2	1	5			1					4		4		2	5	2	4	5	5	2	5	3	2	4	2	4	5	6	3	4	2	5	5	4	4	2	1	4	4	5	4	6	1.5	4.5	4.5
1	spring_2020	1	24	2	1	5			1					5	habe mehr Zeit mich kreativen Tätigkeiten zu widmen	3	es ist schwerer produktiv zu sein, ohne konkreten Tagesverlauf	2	4		2	2	4	2	2	2	5	5	1	5	7	7	1	2	1	2	6	4		4	4	4	5	7	6	7	4.5	2	4
1	spring_2020	1	24	1	1	5		1						5	Ausnahmesituationen finde ich interessant, es kommen mehr spontane Ideen,	5	Das Homeschooling gefällt mir, Außerdem erlaubt diese Situation mehr Improvisation,	3	3	3	4	3	3	3	5	3	3	2	3	1	5	7	1	2	2	5	4	3	3	2	3	3	3	7	6	6	3	4	3
1	spring_2020	1	22	2	1	5			1					3	Ohne Struktur macht man weniger	1	Ohne Struktur macht man weniger	4	1	4	2	3	1	4	4	2	4	1	3	1	5	6	3	3	4	6	3	2	2	4	3	2	3	5	5	4	3.5	3	1.5
1	spring_2020	1	51	1	1	5				1				3	Keine Zeit	3	Keine Zeit	1	4	3	4	1	5	4	4	1	5	4	3	3	6	5	3	2	2	4	6	5	3	2	5	2	3	5	6	6	5	3.5	5
1	spring_2020	1	19	2	1	5			1					4		2	Zuhause macht man nicht so viel irgendwie	2	4	5	4	2	3	5	5	3	5	3	1	4	6	6	3	1	1	5	1	4	1	2	4	1	5	5	7	7	4.5	3	3.5
1	spring_2020	1	20	1	1	5			1					5	Mehr Zeit gibt mir die Möglichkeit für mehr Freiräume, also auch Kreativität, Wenn ich alleine bin bekomme ich mehr Einfälle,	5	Ich bekomme mehr für die Uni gemacht als sonst und bin generell strukturierter,	4	4	2	4	2	4	2	4	2	4	4	2	4	3	7	4	6	5	4	5	2	4	2	4	4	4	4	2	3	4	4	3
1	spring_2020	1	20	2	1	5			1					4		4		3	1	4	2	4	5	5	3	4	3	2	3	3	2	2	4	5	5	6	3	3	2	4	2	1	3	4	3	3	2.5	2.5	4
1	spring_2020	1	58	1	1	5				1				2		3		4	3	2	2	4	3	2	4	3	2	3	1	3	3	3	4	4	3	2	5	2	4	4	2	4	5	4	4	5	2	4	2.5
1	spring_2020	1	21	1	1	5		1						3	Einschränkung des Berufslebens	3		2	4	2	2	2	4	3	5	4	5	4	2	4	6	7	1	4	3	3	5	4	4	4	4	3	4	7	4	5	4.5	4.5	4
1	spring_2020	1	47	1	1	5				1				3	Wegen der Doppelbelastung Job und Honeschooling	3	Homeoffice mit Kindern	3	4	2	3	4	4	2	4	2	4	4	3	4	4	3	4	3	2	4	5	3	4	3	2	4	3	4	5	6	3	4	3.5
1	spring_2020	1	75	2	1	5					1			4		4		4	3	4	4		3	2	5	4	4	3	5	5	4	5	1	2	5	5	5	2	2	2		4	1	7	6	3	4	3.5	2.5
1	spring_2020	1	20	1	1	5			1					5	Ich habe viel Zeit und tue Dinge die ich schon immer mal machen wollte,	4		4	5	2	3	3	3	2	5	3	1	4	2	4	3	6	4	4	4	4	5	2	4	3	3	4	4	4	4	4	2	4.5	2.5
1	spring_2020	1	28	1	1	5			1	1				4		6	Ich mache mehr fürs Studium wegen Kurzarbeit	1	4	2	2	2	5	4	2	2	4	4	2	4	3	2	5	6	5	6	6	5	4	4	4	2	4	3	2	3	4	3	5
1	spring_2020	1	20	1	1	5			1					6	Mit Yoga und Meditieren angefangen , malen	4	Produktivität ist gleich geblieben,	4	4	2	3	5	2	1	5	4	1	5	3	4	2	4	4	5	1	4	6	2	4	3	1	5	3	4	3	7	1	4.5	2
1	spring_2020	1	28	1	1	4				1				4		7	Ich bin MFA in einer Praxis, welche im Krankenhaus liegt, Derzeit bin ich dem Krankenhaus ausgeliehen und bin dort für den reibungslosen und der Erfassung von Daten zuständig,	2	2	2	4	5	4	3	5	4	3	2	4	2	5	5	5	2	1	6	6	4	4	2	1	3	2	3	6	7	2	4.5	4
1	spring_2020	1	45	1	1	3				1				4		4		4	4	1	2	2	4	2	5	4	3	4	2	4	5	6	2	2	1	3	7	2	5	4	4	4	4	6	6	7	3.5	5	3
1	spring_2020	1	22	2	1	5			1	1				4		4		5	4	5	4	3	2	2	4	4	4	4	2	4	4	4	5	4	4	6	6	1	1	2	3	4	4	3	4	4	3.5	2.5	1.5
1	spring_2020	1	20	1	1	5				1				4		4		2	4	2	4	4	4	2	4	4	4	3	3	3	5	4	4	4	4	4	5	4	4	2	2	4	3	4	4	4	3	4	4
1	spring_2020	1	24	1	1	3						1		4		3	Man darf nichts tuen	1	4	2	4	2	4	2	4	3	2	2	3	1	3	4	2	3	2	4	6	5	4	2	4	4	3	6	5	6	3	4	4.5
1	spring_2020	1	44	2	1	5				1				1	Ich mache mir mehr Gedanken,	4	keine Auswirkungewn	4	4	4	4	3	3	3	3	3	3	5	5	5	6	6	6	6	6	6	6	2	2	2	3	3	1	2	2	2	3	2.5	2.5
1	spring_2020	1	21	1	1	5			1	1				4		5		5	4	4	1	4	1	1	4	5	3	3	2	3	5	4	2	4	2	2	4	1	2	5	2	5	4	6	4	6	2.5	3	1
1	spring_2020	1	31	2	1	3				1				4		4		1	4	5	1	5	4	5	3	3	5	4	3	5	1	4	4	5	7	4	6	5	1	5	1	1	3	4	3	1	3	2	4.5
1	spring_2020	1	55	1	2	3				1				4	Ich ceh writeghin arbeiten, Mir fehlt die zeit,	4	Mein leben sieht durch corona nicht viel anders aus,	1	5	1	3	2	4	2	5	3	4	4	2	4	4	5	3	4	4	3	5	5	5	3	4	4	4	5	4	4	4	5	4.5
1	spring_2020	1	22	2	1	5			1					4		4		4	2	1	4	3	2	3	5	2	5	2	4	2	7	7	1	2	1	5	5	2	5	2	3	3	2	7	6	7	4	5	2
1	spring_2020	1	35	1	1	5			1	1				7	Erneut bunte Haare, viel genäht, viel gemalt, viel geschrieben , MEHR ZEIT	5	MEHR ZEIT, Fokus auf mich	1	5	2	1	1	5	4	2	2	5	4	2	4	5	5	2	2	1	5	7	5	4	5	5	2	4	6	6	7	5	3	5
1	spring_2020	1	33	1	1	4				1				5		3		3	2	2	3	1	4	3	5	3	4	4	2	4	6	6	1	7	1	4	4	3	4	3	5	3	4	7	1	7	4.5	4.5	3.5
1	spring_2020	1	54	1	1	3				1				5	Hatte mehr Zeit und Ruhe	6	Mehr Zeit und Ruhe	4	3	1	3	4	4	2	4	3	4	4	1	4	3	4	4	4	2	2	6	2	5	3	2	4	5	4	4	6	3	4.5	3
1	spring_2020	1	55	1	1	4				1				4		4		3	4	2	4	3	4	3	4	2	4	4	2	4	5	5	3	3	2	4	6	3	4	2	3	3	4	5	5	6	3.5	4	3.5
1	spring_2020	1	55	2	1	5				1				4	Mein Arbeitsumfeld hat sich nicht verändert,	5	Ich kann an Dingen ohne Unterbrechung arbeiten, da Dienstreisen wegfallen	4	4	2	2	4	4	3	4	3	4	4	3	4	3	5	3	3	3	4	6	2	4	4	2	3	3	5	5	5	3	4	3
1	spring_2020	1	19	1	1	5		1						3	Ich bekomme nicht so viele Anregungen von Außen die mich inspirieren und motivieren	3	Ich fange erst Abends mit meinen Aufgaben an und schlafe dann den Tag über	1	4	2	2	1	5	4	4	5	5	2	4	3	5	6	3	4	2	6	5	5	4	4	5	2	2	5	4	6	5	4	5
1	spring_2020	1	49	2	1	5				1				5	Ich verbringe mehr Zeit zuhause und spiele mehr Klavier,	3	Corona gibt Alibi für nicht erledigte Aufgaben,	4	3	1	3	1	1	3	5	1	5	4	1	5	2	2	1	6	1	2	6	2	5	3	5	3	5	7	2	7	5	5	1.5
1	spring_2020	1	48	1	1	5				1				5	mehr Zeit zu Hause	4		2	4	2	2	1	1	3	2	2	5	5	1	3	4	2	5	1	1	2	7	4	4	4	5	3	5	3	7	7	5	3	2.5
1	spring_2020	1	55	2	1	4				1				4	Alles wie vorher auch	1	Aufträge wurden zurückgezogen, bzw, nicht verwirklicht	3	5	3	3	1	4	4	4	2	3	5	2	5	4	4	2	3	2	6	5	3	3	3	5	2	4	6	5	6	4	3.5	3.5
1	spring_2020	1	45	2	1	5				1				5		4		5	4	2	3	1	2	2	4	4	3	4	2	4	4	5	2	4	4	5	4	1	4	3	5	4	4	6	4	4	4	4	1.5
1	spring_2020	1	31	1	1	5						1		5	Zeit Zuhause	3		2	2	2	4	3	4	5	5	2	3	2	3	2	5	4	3	3	2	5	5	4	4	2	3	1	3	5	5	6	3	4.5	4
1	spring_2020	1	36	2	2	5				1				4		4		2	3	4	4	4	4	4	4	2	4	4	3	4	3	6	2	3	3	4	7	4	2	2	2	2	3	6	5	5	3	3	4
1	spring_2020	1	23	1	1	5				1				4		5		3	4	2	4	2	5	3	5	2	3	4	1	4	4	6	2	2	1	4	7	3	4	2	4	3	5	6	6	7	3.5	4.5	4
1	spring_2020	1	55	1	1	4				1				4		2	Im Allgemeinen: An äußeren Umstände und die aufkommende Frage, ob Zukunftsgestaltung der eingewöhnen Art noch Sinn macht,	5	5	1	3	4	1	4	5	3	2	4	4	2	6	7	1	2	1	5	6	1	5	3	2	2	2	7	6	7	2	5	1
1	spring_2020	1	44	2	1	5				1				4	Gar nicht	5	Ich bin dankbar, meinen geliebten Beruf uneingeschränkt ausüben zu können,,,,das motiviert,,,das und mein Chef, der auch gleichzeitig mein Bruder ist,,,,	1	4	2	2	4	3	5	5	3	5	4	1	4	5	7	1	2	1	3	7	5	4	4	2	1	5	7	6	7	3.5	4.5	4
1	spring_2020	1	30	1	1	5				1				4		3	Lange Zeit im Home Office, fehlender Leistungsdruck	2	2	2	4	4	2	4	5	2	2	4	2	4	4	6	2	3	2	3	5	4	4	2	2	2	4	6	5	6	2	4.5	3
1	spring_2020	1	52	2	1	4				1				4		5	Versuche der Krise voraus zu sein	1	5	2	4	4	5	4	4	1	4	4	2	4	6	6	2	2	2	6	6	5	4	2	2	2	4	6	6	6	3	4	5
1	spring_2020	1	48	1	1	3				1				5	Umfunktionieren des eigenen Haushaltes in ein Chemielabor , dadurch, dass kein Schulunterricht stattfindet	5	Ich probiere viele Sachen aus,	3	1	1	1	1	4	2	5	3	5	2	3	2	6	6	1	1	1	2	4	3	5	5	5	4	3	7	7	7	5	5	3.5
1	spring_2020	1	21	1	1	5			1					4		3	Bezüglich Studium durch die Umstellung auf Onlinelehre, Weniger Motivation und Konzentration,	4	5	3	1	2	2	1	4	5	5	4	2	3	4	7	3	4	3	2	3	2	3	5	4	5	4	5	4	5	4.5	3.5	2
1	spring_2020	1	56	1	1	3				1				5	Die Wohnung gestalten,,, Kochrezepte ausprobieren und verändern	4		4	4	3	4	3	3	3	4	3	2	4	2	4	4	6	1	1	1	3	5	2	3	2	3	3	4	7	7	7	2.5	3.5	2.5
1	spring_2020	1	32	1	1	4				1				4		6	"Mehr Zeit, um Dinge am Stück zu erledigen Keine Ablenkung durch persönliche Termine"	4	4	4	2	3	3	4	4	4	4	3	3	3	4	6	3	4	4	6	5	2	2	4	3	2	3	5	4	4	3.5	3	2.5
1	spring_2020	1	27	2		5				1				4		4		5	4	2	2	5	4	4	5	4	4	3	1	4	6	4	5	6	4	2	5	1	4	4	1	2	5	3	2	4	2.5	4.5	2.5
1	spring_2020	1	52	1	1	3				1				4		4		3	4	3	3	1	4	3	4	4	4	4	2	4	4	5	2	2	4	2	6	3	3	3	5	3	4	6	6	4	4.5	3.5	3.5
1	spring_2020	1	48	1	1	3				1				6	Mehr Zeit	6	Mehr Zeit, weniger Menschen in Geschäften	4	4	1	2	4	4	2	5	2	3	4	2	4	3	4	4	4	2	3	6	2	5	4	2	4	4	4	4	6	2.5	5	3
1	spring_2020	1	52	1	1	4				1				4	gleiches Verhalten wie zuvor	4	gleiches Verhalten wie zuvor	3	5	3	3	2	3	3	5	3	4	4	2	4	2	2	4	2	1	5	6	3	3	3	4	3	4	4	6	7	4	4	3
1	spring_2020	1	34	2	2	5				1				4		5	Home-Office	1	4	2	4	2	5	5	4	2	4	4	2	5	6	7	1	1	1	5	5	5	4	2	4	1	4	7	7	7	4	4	5
1	spring_2020	1	55	1	1	3				1				4	Keine Ahnung, Worin sollte ich ausgerechnet bei Corona anders sein	3	Lustlosigkeit weil es ohne Freunde keine Freude macht	2	5	1	2	5	4	4	4	2	4	5	1	4	3	3	3	3	3	3	6	4	5	4	1	2	5	5	5	5	2.5	4.5	4
1	spring_2020	1	35	1	1	5						1		7	Mehr Zeit zu Hause	3	Keine Termine, man lebt mehr un den Tag hinein	3	4	2	1	2	4	4	3	2	4	4	3	4	3	3	3	5	5	4	4	3	4	5	4	2	3	5	3	3	4	3.5	3.5
1	spring_2020	1	25	2	1	5				1				2	Weniger Motivation aktive Dinge zu unternehmen Weniger Möglichkeiten, dinge zu erleben und neue Ideen zu sammeln Weniger Kontakt zu unterschiedlichen Personen	1		4	4	5	2	2	3	3	3	2	2	4	2	3	3	2	3	3	3	4	4	2	1	4	4	3	4	5	5	5	3	2	2.5
1	spring_2020	1	42	1	1	3				1				4		3	Durch fehlenden Sport und fehlende soziale Kontakte ist man doch oft antriebslos,	2	4	3	2	3	5	3	5	4	4	4	3	3	4	4	5	4	5	5	4	4	3	4	3	3	3	3	4	3	3.5	4	4.5
1	spring_2020	1	61	2	1	5				1				4		3		2	3	2	2	5	5	3	4	2	4	4	2	3	4	4	3	6	2	4	6	4	4	4	1	3	4	5	2	6	2.5	4	4.5
1	spring_2020	1	25	2	1	4				1				5	Die COVID-19 Epedemie hat nur bei meiner Freizeit eine erhebliche Auswirkung gehabt Hier musste ich was Freizeitgestaltung angeht neue Beschäftigungsmöglichkeiten finden	4	Hat mich nicht beeinflusst da meine Arbeit nicht davon betroffen ist	2	2	2	2	2	4	3	4	2	4	3	3	3	4	5	2	5	1	5	6	4	4	4	4	3	3	6	3	7	4	4	4
1	spring_2020	1	18	1	1	3	1							4		5		4	2	2	1	5	4	4	5	3	2	5	1	5	3	7	7	4	1	5	6	2	4	5	1	2	5	1	4	7	1.5	4.5	3
1	spring_2020	1	72	1	1	2					1			5	im Umgang mit Mitmenschen	5	Viel Zeit im Haus und Garten	2	4	2	4	4	4	4	3	4	4	4	1	5	5	5	2	2	1	7	7	4	4	2	2	2	5	6	6	7	3	3.5	4
1	spring_2020	1	21	2	1	5			1					4		2		2	3	4	4	2	5	4	4	2	4	4	4	2	3	5	1	2	1	7	4	4	2	2	4	2	2	7	6	7	4	3	4.5
1	spring_2020	1	53	2	1	3				1				5	Arbeitsabläufe zu ändern Kontakte bei den Mitarbeitern zu optimieren	5	Mann versucht Abläufe zu ändern und anzupassen auf die Situation durch Corona	2	5	1	4	2	5	2	5	1	5	3	2	3	5	6	1	1	1	6	7	4	5	2	4	4	4	7	7	7	4.5	5	4.5
1	spring_2020	1	21	1	1	5			1					4		4		4	2	4	2	2	1	2	3	4	3	3	2	3	2	2	6	6	6	2	2	2	2	4	4	4	4	2	2	2	3.5	2.5	1.5
1	spring_2020	1	52	1	1	5				1				4	Wenig Unterschied für mein Leben,,,	5	Noch weniger private Termine als vorher schon, höherer Fokus	2	4	4	3	4	4	2	2	2	3	4	2	4	2	2	5	6	5	4	4	4	2	3	2	4	4	3	2	3	2.5	2	4
1	spring_2020	1	21	1	1	5			1					5	Mehr frei verfügbare Zeit,	5	Kleiner Projekte, die länger ausstanden, konnten angegangen werden,	2	4	2	4	1	4	2	4	2	4	4	3	3	5	7	4	4	2	5	6	4	4	2	5	4	3	4	4	6	4.5	4	4
1	spring_2020	1	76	2	1	2					1			4		4		4	4	3	5	2	5	2	5	1	4	4	1	4	4	4	1	2	1	6	7	2	3	1	4	4	5	7	6	7	4	4	3.5
1	spring_2020	1	19	1	1	3		1						5	Mehr Zeit zu Hause	4		2	2	4	1	2	3	4	4	4	4	2	4	1	5	2	6	6	6	6	2	4	2	5	4	2	2	2	2	2	4	3	3.5
1	spring_2020	1	19	2	1	3							1	4		4		2	1	4	2	2	2	4	3	4	5	2	5	2	5	6	3	4	5	3	2	4	2	4	4	2	1	5	4	3	4.5	2.5	3
1	spring_2020	1	19	1	1	3	1	1						5	Weiß nicht	4		2	1	4	1	2	1	3	4	4	5	2	3	2	3	2	4	5	2	7	2	4	2	5	4	3	3	4	3	6	4.5	3	2.5
1	spring_2020	1	24	1	1	2				1				4	Leben schon immer zurückhezogen	4	Kann alles gleich machen mit oder ohne corona	4	3	2	4	5	2	1	4	5	2	1	4	2	3	4	7	5	2	3	1	2	4	2	1	5	2	1	3	6	1.5	4	2
1	spring_2020	1	37	1	1	3				1				1	Keine Motivation	2		3	4	5	2	1	5	3	4	3	2	3	2	3	3	3	3	3	2	3	5	3	1	4	5	3	4	5	5	6	3.5	2.5	4
1	spring_2020	1	23	1	1	4				1				3		3		2	2	4	4	4	4	4	4	5	2	2	4	1	4	4	2	4	1	4	5	4	2	2	2	2	2	6	4	7	2	3	4
1	spring_2020	1	19	1	1	5				1				4	An der Arbeit hat sich wenig verändert	4		2	4	2	4	2	5	2	5	2	4	3	2	3	5	6	4	3	3	5	6	4	4	2	4	4	4	4	5	5	4	4.5	4.5
1	spring_2020	1	67	2	1	5					1			5	Habe mehr Zeit und kann andere eine Freude machen	5	man hat zu Hause mehr Zeit	4	2	2	5	5	2	2	4	2	3	3	2	3	5	6	2	2	2	3	4	2	4	1	1	4	4	6	6	6	2	4	2
1	spring_2020	1	21	2	2	5			1					6	Mehr Zeit zur Muße, stimulierendes Umfeld	7	Mehr Zeit	2	4	1	4	1	4	3	4	4	5	4	2	4	7	7	1	1	1	5	6	4	5	2	5	3	4	7	7	7	5	4.5	4
1	spring_2020	1	35	1	1	3				1				4		4		4	4	3	2	4	2	3	4	4	2	3	4	2	2	5	3	3	3	3	5	2	3	4	2	3	2	5	5	5	2	3.5	2
1	spring_2020	1	21	1	1	5			1					5		3		4	4	1	3	3	4	2	5	4	4	4	2	4	7	7	2	1	1	3	6	2	5	3	3	4	4	6	7	7	3.5	5	3
1	spring_2020	1	19	1	1	5		1						4	Ich praktiziere meine kreativen Hobbies genauso viel, wie vorher auch	3	Ich bin faul und muss nicht so viel raus gehen	5	4	4	2	2	1	1	3	5	5	3	3	2	4	5	2	3	2	4	2	1	2	4	4	5	3	6	5	6	4.5	2.5	1
1	spring_2020	1	36	2	2	3				1				4	Alles läuft so wie bisher	4		2	4	2	4	1	5	4	5	2	5	5	1	4	6	4	1	1	1	5	6	4	4	2	5	2	5	7	7	7	5	4.5	4.5
1	spring_2020	1	18	2	1	5	1							3	Keine Referenzen von meiner Umgebung oder Mitmenschen	4	Zuhause arbeite ich viel aber sehr schlecht für die Schule	5	5	4	3	1	2	3	3	4	4	4	3	3	4	4	3	2	2	3	4	1	2	3	5	3	3	5	6	6	4.5	2.5	1.5
1	spring_2020	1	22	2	1	5			1					4		3		4	3	4	4	2	3	2	4	4	4	3	3	2	4	5	5	3	4	5	6	2	2	2	4	4	3	3	5	4	4	3	2.5
1	spring_2020	1	78	1	1	3						1		3	Anderer Tagesablauf,wegfall von kreativen Treffen	5	Zeit für spezielle Arbeiten	4	4	2	3	1	5	2	3	4	3	4	3	4	3	2	4	3	4	3	2	2	4	3	5	4	3	4	5	4	4	3.5	3.5
1	spring_2020	1	27	2	1	5				1			1	4	Mache genau das gleiche ohne neue Ideen	2	Weniger Sport, Weniger Lust auf Dinge	4	2	4	3	2	2	3	1	4	5	4	4	3	5	5	3	4	6	4	4	2	2	3	4	3	2	5	4	2	4.5	1.5	2
1	spring_2020	1	20	2	1	5			1	1				4		4		3	4	4	4	3	4	2	3	2	4	4	2	4	4	4	4	3	4	5	6	3	2	2	3	4	4	4	5	4	3.5	2.5	3.5
1	spring_2020	1	54	2		5				1				5	aus der Not wächst eine Tugend	5	siehe oben	2	4	3	4	4	4	3	5	1	3	3	3	3	6	6	4	4	1	3	6	4	3	2	2	3	3	4	4	7	2.5	4	4
1	spring_2020	1	24	2	1	5				1				4		4		2	5	1	2	2	5	2	4	1	4	5	1	4	6	5	2	4	1	3	6	4	5	4	4	4	5	6	4	7	4	4.5	4.5
1	spring_2020	1	36	1	1	4			1	1				6	Ich habe einen Mundschutz genäht aus Dingen die ich Zuhause hatte, der Nasenbügel ist eine Haarnadel, zum Binden wurden Schnürsenkel verarbeitet, Weil es keine Hefe mehr zu kaufen gab, habe ich selbst welche hergestellt	7	Ich bin weniger abgelenkt durch Termine hier und da, aber auch durch die Arbeit von Zuhause, man hat einfach weniger Transaktion zwischendurch	3	4	2	2	4	4	3	5	3	4	4	2	4	5	6	2	4	2	3	6	3	4	4	2	3	4	6	4	6	3	4.5	3.5
1	spring_2020	1	54	1	1	5				1				5	In meiner etwas mehr vorhandenen Freizeit bin ich kreativer geworden da einfach mehr Zeit dafür	6	In meiner etwas mehr vorhandenen Freizeit bin ich kreativer geworden da einfach mehr Zeit dafür	2	3	2	1	2	4	4	4	4	5	4	2	4	2	4	5	5	5	4	4	4	4	5	4	2	4	3	3	3	4.5	4	4
1	spring_2020	1	53	1	1	5			1	1				3		2		2	5	2	3	4	5	2	4	2	4	4	1	5	2	5	2	1	1	5	6	4	4	3	2	4	5	6	7	7	3	4	4.5
1	spring_2020	1	41	1	1	3						1		4	Was?	1	Ich verstehe die Frage nicht	4	4	3	2	1	3	2	4	2	4	3	3	3	4	5	2	2	1	5	5	2	3	4	5	4	3	6	6	7	4.5	3.5	2.5
1	spring_2020	1	21	1	1	5				1				4	Das Virus hat mein Leben bisher kaum verändert	5	Mehr Zeit weil ich mich nicht mehr so häufig mit Freunden treffe	3	5	2	3	2	4	4	5	2	4	4	2	5	2	3	4	5	4	7	6	3	4	3	4	2	4	4	3	4	4	4.5	3.5
1	spring_2020	1	46	1	2	4				1				4		4		5	2	3	5	2	1	5	5	5	3	4	5	2	1	2	2	2	4	1	2	1	3	1	4	1	1	6	6	4	3.5	4	1
1	spring_2020	1												3	In Ubruhe	3	Innere Unruhe	2	5	3	2	1	4	2	4	4	4	4	1	4	2	2	2	2	2	3	3	4	3	4	5	4	5	6	6	6	4.5	3.5	4
1	spring_2020	1	20	1	1	5			1					4		3		1	4	4	2	1	5	4	4	1	4	2	3	4	3	6	2	2	2	5	5	5	2	4	5	2	3	6	6	6	4.5	3	5
1	spring_2020	1	88	2	1	5					1			4	Abwarten was kommt	4		4	2	2	4	5	2	3	5	2	3	3	3	2	4	3	2	3	1	4	4	2	4	2	1	3	3	6	5	7	2	4.5	2
1	spring_2020	1	21	1	1	5			1					4	Corona interessiert mich nicht	4	Corona interessiert mich nicht	4	2	4	2	4	2	5	5	4	4	2	4	2	2	5	2	2	2	3	5	2	2	4	2	1	2	6	6	6	3	3.5	2
1	spring_2020	1	64	2	1	5				1				4		4		1	3	3	3	3	4	3	5	1	3	2	3	4	4	5	1	2	1	4	6	5	3	3	3	3	3	7	6	7	3	4	4.5
1	spring_2020	1	60	2	1	5				1				4		2	Quarantäne	4	4	2	2	3	2	2	5	3	3	3	2	4	3	4	2	2	2	2	3	2	4	4	3	4	4	6	6	6	3	4.5	2
1	spring_2020	1	23	1	1	5			1					4		4		2	4	5	4	4	2	1	2	4	5	3	2	2	4	4	2	3	1	3	6	4	1	2	2	5	4	6	5	7	3.5	1.5	3
1	spring_2020	1	25	1	1	5				1				6	Neue Ideen werden gesucht und umgesetzt, wofür sonst keine Zeit ist	6	Sachen die sonst liegen bleiben, können nun angegangen werden	2	4	3	3	2	5	2	5	3	4	4	3	3	5	5	2	4	4	5	6	4	3	3	4	4	3	6	4	4	4	4	4.5
1	spring_2020	1	24	1	1	5			1					4		4		4	3	3	2	2	4	2	2	4	5	3	1	3	2	2	5	6	5	5	2	2	3	4	4	4	5	3	2	3	4.5	2.5	3
1	spring_2020	1	22	1	1	5			1					4		3		2	2	4	1	2	4	4	3	4	2	2	3	2	3	5	3	3	3	2	4	4	2	5	4	2	3	5	5	5	3	2.5	4
1	spring_2020	1	30	1	2	5				1				6		6		2	2	2	3	1	4	2	4	3	4	4	4	3	6	6	3	5	4	3	7	4	4	3	5	4	2	5	3	4	4.5	4	4
1	spring_2020	1	49	1	1	5				1				5	Negatives in positives drehen	5	Not macht erfinderisch	1	2	1	2	5	5	4	5	2	2	3	3	3	6	7	1	5	1	4	6	5	5	4	1	2	3	7	3	7	1.5	5	5
1	spring_2020	1	62	1	1	5				1				6	Ruhigere, stringenteres Arbeiten möglich	6	S, O,	1	5	3	4	2	4	3	5	2	4	5	1	4	4	7	1	2	1	5	6	5	3	2	4	3	5	7	6	7	4	4	4.5
1	spring_2020	1	22	1	1	5			1					3	Unmotivierter und antriebsloser	3	Unmotivierter und antriebsloser	3	4	3	4	1	4	2	4	3	4	3	2	3	4	5	3	5	4	5	5	3	3	2	5	4	4	5	3	4	4.5	3.5	3.5
1	spring_2020	1	22	1	1	5			1					6	Mehr Zeit und inspiration	5	Mehr Zeit	2	5	1	2	2	5	3	4	3	4	3	2	4	5	7	3	3	2	6	5	4	5	4	4	3	4	5	5	6	4	4.5	4.5
1	spring_2020	1	21	1	1	5			1					5	Man ist Zuhause, hat mehr Zeit und Möglichkeiten Ideen umzusetzen	2	Studium zu Hause ohne geregelten Tagesablauf	4	3	5	3	3	4	3	4	3	4	5	1	4	5	7	2	6	1	5	4	2	1	3	3	3	5	6	2	7	3.5	2.5	3
1	spring_2020	1	21	2	2	3	1							4		3	Es zeigt sich darin, dass ich Hausaufgaben vernachlässige,	5	3	4	5	2	2	5	4	4	4	4	2	4	5	2	3	3	6	3	6	1	2	1	4	1	4	5	5	2	4	3	1.5
1	spring_2020	1	22	1	1	3				1				5	Durch die angenehmere Grundatmosphäre kommen einem viel mehr Ideen in den Sinn,	6	Durch die Ruhe von zu Hause und keine über den Schreibtisch gestellten Nebenfragen meiner Auszubildenden, bin ich viel produktiver in den Dingen die ich schaffen müsste am Tag,	3	2	2	3	2	4	4	4	4	4	3	2	2	4	5	3	3	3	4	5	3	4	3	4	2	4	5	5	5	4	4	3.5
1	spring_2020	1	24	2	1	4				1				4		4		4	4	5	4	1	2	2	4	4	4	4	1	4	4	6	2	4	1	4	7	2	1	2	5	4	5	6	4	7	4.5	2.5	2
1	spring_2020	1	22	1	1	5			1					4		3	Antrieb ist gesunken	2	4	4	1	2	5	4	4	4	4	4	2	3	2	3	2	3	1	4	4	4	2	5	4	2	4	6	5	7	4	3	4.5
1	spring_2020	1	22	1	1	5			1					4		3	kein fester Tagesablauf, keine klaren "Vorgaben" was gemacht werden muss (Studium)	4	4	4	3	2	2	2	4	4	2	4	2	4	4	6	2	3	1	4	6	2	2	3	4	4	4	6	5	7	3	3	2
1	spring_2020	1	22	2	1	5			1					4	Nie motiviert kreativ zu sein,	3	Siehe Punkt Studium	3	2	5	4	2	3	4	3	4	3	2	2	2	2	4	3	5	2	3	2	3	1	2	4	2	4	5	3	6	3.5	2	3
1	spring_2020	1	28	2	1	5				1				4		2	Ich kann mich an meinen Arbeitsplatz und die dortige Ausrüstung nutzen.	4	5	4	2	5	2	2	4	1	4	5	2	4	5	6	2	2	2	1	6	2	2	4	1	4	4	6	6	6	2.5	3	2
1	spring_2020	1	22	1	1	5			1					5	Ich zeichne mehr	1	Ich habe keine Struktur und bekomme daher nichts geschafft	5	4	3	2	2	2	1	4	5	4	3	2	3	3	4	2	5	5	2	3	1	3	4	4	5	4	6	3	3	4	3.5	1.5
1	spring_2020	1	26	1	1	5				1				4		4		5	3	2	4	2	2	3	4	4	2	2	3	2	6	5	2	3	1	2	6	1	4	2	4	3	3	6	5	7	3	4	1.5
1	spring_2020	1	22	1	1	5			1					5	Viel Zeit für Dinge, um sich mit Dingen auseinanderzusetzen die man entweder aufgeschoben oder für die man keine Zeit hatte.	3	Viel Zeit zum Nichtstun und man gewöhnt sich dran. Beginn neuer Projekte aber nicht Beendigung.	2	4	4	2	4	4	3	4	3	2	2	3	3	3	4	4	5	5	4	4	4	2	4	2	3	3	4	3	3	2	3	4
1	spring_2020	1	27	1	1	5			1					4		5	Mehr Zeit	5	3	3	2	5	2	4	4	5	2	2	4	2	5	7	3	4	2	1	5	1	3	4	1	2	2	5	4	6	1.5	3.5	1.5
1	spring_2020	1	30	1	1	5				1				4		4		5	4	4	2	1	2	3	4	4	4	3	2	3	2	2	5	5	1	2	3	1	2	4	5	3	4	3	3	7	4.5	3	1.5
1	spring_2020	1	23	1	1	5			1	1				3	Zu viel Netflix und zu wenig sinnvoll investierte Zeit. Kein Druck etwas zu leisten	2	Kein Druck, etwas zu tun. Fühlt sich wie Ferien an	4	2	3	2	1	3	4	4	2	5	4	3	4	4	5	4	3	2	5	4	2	3	4	5	2	3	4	5	6	5	3.5	2.5
1	spring_2020	1	22	1	2	5			1					1	Ich habe keine große Lust mir Sachen auszudenken	2	Ich mache weniger als sonst	3	2	4	1	4	5	4	4	5	3	2	1	2	5	7	3	3	3	6	5	3	2	5	2	2	5	5	5	5	2.5	3	4
1	spring_2020	1	37	2	2	2				1				4		1	Kurzarbeit	2	2	2	4	2	1	4	3	4	4	4	2	4	4	4	4	4	1	2	2	4	4	2	4	2	4	4	4	7	4	3.5	2.5
1	spring_2020	1	20	2	1	5			1					6	Ich kann mehr machen als sonst und schreibe daher auch mehr Geschichten.	7	s.o.	1	5	2	5	1	5	5	4	2	5	3	2	2	5	7	4	6	2	6	7	5	4	1	5	1	4	4	2	6	5	4	5
1	spring_2020	1	53	1	2	3							1	3	Mir weniger Menschen im Kontakt	4	Mache das gleiche wie vorher im Bereich häkeln	3	4	2	2	4	3	2	4	3	3	4	1	4	3	5	2	2	2	2	4	3	4	4	2	4	5	6	6	6	2.5	4	3
1	spring_2020	1	24	1	2	5			1					4	Nichts hat sich geändert	2	Länger schlafen	4	4	4	4	3	3	4	4	4	2	3	3	3	3	6	3	3	5	7	6	2	2	2	3	2	3	5	5	3	2.5	3	2.5
1	spring_2020	1	53	1	1	5				1				5	Ich habe mehr Zeit und Muße	3	Mehr Zeit für die Dinge, die mich wirklich interessieren	3	5	1	2	1	5	4	4	2	4	5	1	5	5	6	2	3	1	6	5	3	5	4	5	2	5	6	5	7	4.5	4.5	4
1	spring_2020	1	54	1	1	5				1				3	Keine Bandproben	4		1	2	3	4	1	5	3	4	1	4	4	1	4	5	5	1	6	1	4	5	5	3	2	5	3	5	7	2	7	4.5	3.5	5
1	spring_2020	1	27	2	2	5			1					5	Ich komme auf neue Gedanken, da ich mehr Zeit dafür habe	4	Es liegt daran, dass ich eine Schreiblockade habe, und dabei ist es egal, was drum herum geschieht.	2	2	5	3	1	4	2	2	2	5	2	2	3	5	7	1	2	2	6	4	4	1	3	5	4	4	7	6	6	5	1.5	4
1	spring_2020	1	63	2	1	5				1				6	Das Leben ist unmittelbarer, die Gewohnheiten fallen oft weg	6	Ich habe mehr Zeit, mich auf meine Arbeit zu konzentrieren	1	4	2	2	1	5	3	4	2	5	4	1	5	4	5	3	2	4	5	6	5	4	4	5	3	5	5	6	4	5	4	5
1	spring_2020	1	30	1	1	5				1				3		4		2	4	5	4	3	4	4	3	4	5	3	3	4	2	2	4	6	3	4	4	4	1	2	3	2	3	4	2	5	4	2	4
1	spring_2020	1	22	2	1	5				1				4		4		4	4	5	5	1	2	1	4	1	5	4	1	4	1	4	4	4	1	6	4	2	1	1	5	5	5	4	4	7	5	2.5	2
1	spring_2020	1	57	1	1	3				1				5	"Ich habe mehr Zeit, da ich zur Hälfte im Homeoffice arbeite und der Arbeitsweg wegfällt und auch weniger Arbeit anfällt. Habe mir aufgrund der Situation endlich dazu aufgerungen, endlich wieder zu malen, was ich schon lange vorhatte."	5	Habe mir einen Ruck gegeben, das zu tun, wozu ich Lust habe, da ich intensiver über die "Zeit" nachgedacht habe, die einfach viel zu schnell vergeht.	4	4	1	2	2	2	2	2	4	2	3	3	2	1	1	6	6	2	2	4	2	5	4	4	4	3	2	2	6	3	3.5	2
1	spring_2020	1	27	2	1	4				1				5	Improvisation ist mehr gefragt als sonst	3	Vorgänge brauchen teilweise mehr zeit, Waren sind nicht immer verfügbar	3	4	4	4	4	4	3	4	3	3	4	2	4	4	6	3	5	3	4	4	3	2	2	2	3	4	5	3	5	2.5	3	3.5
1	spring_2020	1	57	2	2	3							1	6		4		1	5	2	4	5	4	2	4	3	2	3	4	1	1	1	3	3	7	5	1	5	4	2	1	4	2	5	5	1	1.5	4	4.5
1	spring_2020	1	29	1	1	5				1				5	Mehr Zeit. Mehr Ruhe.	2	Mache Dinge langsamer,da der ständige Druck fehlt. Schneller überfordert von weniger.	4	4	4	2	2	3	4	4	5	2	5	2	3	2	5	5	1	2	3	2	2	2	4	4	2	4	3	7	6	3	3	2.5
1	spring_2020	1	30	1	1	4				1				6		5		4	4	2	4	2	3	2	4	4	4	4	4	3	4	4	3	3	2	5	6	2	4	2	4	4	2	5	5	6	4	4	2.5
1	spring_2020	1	29	2	1	5			1					4	Ich lebe mein Leben weitestgehend so weiter wie zuvor.	4	s.o.	2	5	5	3	4	4	2	4	3	2	4	2	4	4	5	3	4	3	2	6	4	1	3	2	4	4	5	4	5	2	2.5	4
1	spring_2020	1	31	2	1	5				1				4	Da ich trotz Corona einfach weiterarbeiten durfte und alles so ist wie bisher	4		2	5	3	2	2	5	3	4	3	4	4	1	4	5	6	7	6	1	7	6	4	3	4	4	3	5	1	2	7	4	3.5	4.5
1	spring_2020	1	24	2	2	5			1					3	Einschränkungen	3	Einschränkungen, viel zu Hause	3	2	5	3	2	4	3	3	3	3	5	2	4	5	7	1	4	1	4	4	3	1	3	4	3	4	7	4	7	3.5	2	3.5
1	spring_2020	1	28	1	1	5				1				4		3		2	4	2	1	2	4	2	5	4	4	2	3	2	4	6	2	3	2	5	5	4	4	5	4	4	3	6	5	6	4	4.5	4
1	spring_2020	1	26	1	1	5				1				6	"Neue Umsetzungen und Ideen müssen aufgrund der Einschränkungen oder neuen Umstände gefunden werden. Kreative Lösungen im Kontakt mit Freunden. In der Schule (Hygienemaßnahmen)."	4		2	4	4	4	1	4	1	4	2	4	4	1	4	3	3	2	2	1	2	5	4	2	2	5	5	5	6	6	7	4.5	3	4
1	spring_2020	1	29	2	1	5				1				4	Geht weiter wie immer.	4	Geht weiter wie immer.	5	4	2	4	1	4	4	5	4	5	3	2	2	6	6	2	1	1	7	5	1	4	2	5	2	4	6	7	7	5	4.5	2.5
1	spring_2020	1	25	1	1	5								4		4		2	4	2	5	2	5	3	5	1	5	5	1	4	6	7	1	1	1	7	7	4	4	1	4	3	5	7	7	7	4.5	4.5	4.5
1	spring_2020	1	28	1	2	5				1				2		2		2	4	3	2	2	4	4	4	4	4	3	1	5	3	5	1	2	1	5	4	4	3	4	4	2	5	7	6	7	4	3.5	4
1	spring_2020	1	65	1	1	2					1			4		4		3	2	3	3	3	4	3	4	2	4	3	3	3	4	7	2	4	2	5	5	3	3	3	3	3	3	6	4	6	3.5	3.5	3.5
1	spring_2020	1	26	1	1	5				1				7	Ich habe viel Zeit alleine und es standen einige Geburtstage/Geburten an, sodass ich viel gehäkelt und Karten gestaltet habe.	4		2	4	1	4	1	4	1	5	2	4	3	2	4	2	3	2	3	2	3	7	4	5	2	5	5	4	6	5	6	4.5	5	4
1	spring_2020	1	27	2	1	5				1				4	KA	5	Arbeite mehr, mache mehr Sport	3	3	4	4	3	3	2	4	2	4	4	2	4	3	5	4	3	5	4	2	3	2	2	3	4	4	4	5	3	3.5	3	3
1	spring_2020	1	21	1	1	5			1					4		4		3	4	2	1	4	4	4	5	3	2	4	2	4	4	5	3	3	2	5	5	3	4	5	2	2	4	5	5	6	2	4.5	3.5
1	spring_2020	1	31	2	2	2				1				4		4		4	4	2	4	2	4	2	5	3	5	4	4	1	5	7	1	1	7	6	4	2	4	2	4	4	2	7	7	1	4.5	4.5	3
1	spring_2020	1	21	1	1	3						1		4		4		3	3	4	2	4	4	3	4	4	4	3	2	3	2	5	4	5	2	3	6	3	2	4	2	3	4	4	3	6	3	3	3.5
1	spring_2020	1	31	1	1	4				1				4		5	Mehr zeit außerhalb der Arbeit	3	4	2	4	4	4	2	5	2	3	4	3	3	6	7	1	2	1	4	5	3	4	2	2	4	3	7	6	7	2.5	4.5	3.5
1	spring_2020	1	25	1	1	5			1					3		4		2	4	2	4	3	4	2	4	4	4	5	1	5	3	3	2	3	1	3	3	4	4	2	3	4	5	6	5	7	3.5	4	4
1	spring_2020	1	25	2	1	5			1					5	Mehr Zeit	3	Wenig Struktur im Alltag	3	3	3	3	3	3	2	4	2	4	3	3	2	5	6	5	5	5	5	3	3	3	3	3	4	3	3	3	3	3.5	3.5	3
1	spring_2020	1	52	1	1	5				1				4		5	mehr Zeit	4	4	4	3	1	3	4	4	3	4	4	3	4	2	3	4	4	2	3	5	2	2	3	5	2	3	4	4	6	4.5	3	2.5
2	spring_2021	1	49	1	1	3			1	1				4	Ich mache viele dinge ähnlich wie vor der Krise	5	ich mache auch neue Angebote online	3	4	1	4	1	4	3	5	3	5	4	1	4	5	6	3	3	2	4	6	3	5	2	5	3	5	5	5	6	5	5	3.5
2	spring_2021	1	45	1	1	5				1				5	Ich denke in Lösungen statt in Problemen	4	Ich spüre keine Veränderung	2	4	2	4	3	4	2	4	2	4	5	2	4	5	3	2	2	2	5	5	4	4	2	3	4	4	6	6	6	3.5	4	4
2	spring_2021	1	26	1	1	5			1	1				4		3		3	4	4	3	3	4	4	3	3	3	4	2	4	6	6	4	4	4	4	3	3	2	3	3	2	4	4	4	4	3	2.5	3.5
2	spring_2021	1	27	1	1	5			1	1				2	Hat mit Stress zu tun (vermutlich), ich male und zeichne deutlich weniger als vorher und habe auch weniger ideen	4	Ich bin so produktiv wie immer	4	5	4	5	1	2	4	4	2	5	2	2	4	7	7	1	1	1	3	7	2	2	1	5	2	4	7	7	7	5	3	2
2	spring_2021	1	28	1	1	5				1				4	unkreativer, da wenig Einflüsse kreativer, da mehr Zeit sich darauf zu fokussieren	4		2	4	3	4	1	4	3	3	2	4	4	1	4	3	7	3	3	2	5	5	4	3	2	5	3	5	5	5	6	4.5	3	4
2	spring_2021	1	35	1	1	5				1		1		4		4		4	1	4	2	1	1	4	4	4	4	3	1	4	4	5	1	1	1	3	6	2	2	4	5	2	5	7	7	7	4.5	3	1.5
2	spring_2021	1	57	2	1	5				1				4	Auf der einen Seite habe ich mehr freie Zeit, um an eigenen Projekten und Ideen zu arbeiten. Auf der anderen Seite habe ich weniger persönliche Kontakte zu Mitmenschen. Also: Das gleichts sich ungefähr aus.	4	Durch Corona habe ich weniger Kundenkontakt = weniger Stress = bin ruhiger, entspannter und ausgeglichener; dadurch kann ich besser arbeiten. Aber Corona ist lähmend, deshalb kann ich schlechter arbeiten. Das gleicht sich vermutlich aus.	3	3	2	1	1	3	4	4	5	5	4	2	3	4	4	4	4	4	3	4	3	4	5	5	2	4	4	4	4	5	4	3
2	spring_2021	1	41	1	1	5			1					5	Ich mache mehr Kreatives zu Hause. Ich möchte meine Kinder kreativ beschäftigen	4	Ich mache genauso viel wie vorher	1	4	2	3	2	4	2	4	2	5	4	2	4	5	5	1	4	1	3	6	5	4	3	4	4	4	7	4	7	4.5	4	4.5
2	spring_2021	1	51	1	1	3				1				4		3		2	4	3	2	4	4	2	4	2	4	3	2	3	6	6	1	6	6	5	5	4	3	4	2	4	4	7	2	2	3	3.5	4
2	spring_2021	1	39	1	1	5								6	Es ist eine Überlebensstrategie. Ich musste vieles auf Online umstellen und daher Theaterstück und die Art Tanz zu unterrichten und Regie zu führen verändern.	2	Weniger Auftritte nur noch 20% des Gehaltes	3	4	1	2	1	4	2	4	5	5	3	2	3	5	6	7	7	1	2	5	3	5	4	5	4	4	1	1	7	5	4.5	3.5
2	spring_2021	1	52	1	1	4				1				7		4		4	5	1	5	1	3	1	5	1	5	5	1	5	6	7	5	1	1	7	7	2	5	1	5	5	5	3	7	7	5	5	2.5
2	spring_2021	1	54	1	1	3				1				3	Lustlosigkeit	3	Ideenlosigkeit	1	4	2	4	4	4	2	4	1	4	4	2	4	2	3	2	5	2	7	4	5	4	2	2	4	4	6	3	6	3	4	4.5
2	spring_2021	1	36	2	1	5							1	3	Wenig Input von außen.	3	Wenig Input von außen.	2	5	4	2	4	4	4	3	4	5	5	2	4	6	6	2	2	3	6	6	4	2	4	2	2	4	6	6	5	3.5	2.5	4
2	spring_2021	1	31	1	1	5							1	2	Ich habe meine Doktorarbeit fertig geschrieben und nun mehr Zeit, mich wieder auf die schönen Dinge des Lebens zu konzentrieren	1	s.o. Doktorarbeit wurde fertig. Nun mache ich eine Fortbildung, studiere nebenbei und kann auch meinen Hobbies folgen.	1	1	1	2	1	1	2	2	2	5	3	1	4	7	7	1	1	1	7	7	5	5	4	5	4	5	7	7	7	5	3.5	3
2	spring_2021	1	59	2	1	3							1	4	Corona tangiert mich maximal periphär	4	Corona tangiert mich maximal periphär	4	4	3	4	3	2	2	4	3	4	4	2	4	4	7	1	5	3	5	7	2	3	2	3	4	4	7	3	5	3.5	3.5	2
2	spring_2021	1	56	1	1	5				1				4		3		2	4	5	2	4	2	3	4	2	4	4	3	3	1	6	4	4	1	6	4	4	1	4	2	3	3	4	4	7	3	2.5	3
2	spring_2021	1	30	1	1	3				1				5	Mehr Zeit für Privates/Freizeit, keine andere Möglichkeiten (Ausgehen...)	5	Mehr Zeit	2	4	4	2	3	4	2	5	3	3	3	3	3	4	4	5	2	4	3	4	4	2	4	3	4	3	3	6	4	3	3.5	4
2	spring_2021	1	54	1	1	5				1				4		5	Mehr zeit zur Verfügung	4	3	2	4	3	3	3	4	3	3	2	2	3	4	4	1	2	1	4	5	2	4	2	3	3	4	7	6	7	3	4	2.5
2	spring_2021	1	25	1	1	5				1				5	Ich bastele in meiner Freizeit viel mehr	6	Ich schaffe mehr im Haushalt, ich bewege mich mehr	2	4	4	4	2	4	4	5	2	4	5	1	4	3	7	2	5	1	2	5	4	2	2	4	2	5	6	3	7	4	3.5	4
2	spring_2021	1	47	2	1	4				1				3	Mir fehlt der persönliche Kontakt	4		3	4	3	3	1	4	2	3	2	5	4	1	4	4	4	1	1	1	5	5	3	3	3	5	4	5	7	7	7	5	3	3.5
2	spring_2021	1	28	1	1	5				1				2	Dach fällt einem auf den Kopf , man sitzt eh schon nur Zuhause rum dann hat man keine Lust Zuhause noch zu basteln oder zu malen	2	Im Büro ist die Arbeitsatmosphäre anders dort arbeitet es sich besser	4	4	1	2	1	3	2	4	3	2	4	2	3	6	7	1	2	2	3	5	2	5	4	5	4	4	7	6	6	3.5	4.5	2.5
2	spring_2021	1	28	2	1	5			1	1				4	Bin vorher als auch jetzt nicht kreativ (gewesen)	3	Unausgeglichen - weniger Motivation, antriebslos	1	5	4	4	5	5	3	4	3	2	2	2	2	4	4	5	6	3	6	5	5	2	2	1	3	4	3	2	5	1.5	3	5
2	spring_2021	1	32	1	1	5				1				3	generelle Tendenz zur Lethargie	4		4	3	4	2	3	2	4	4	3	4	4	1	4	4	6	2	2	2	4	4	2	2	4	3	2	5	6	6	6	3.5	3	2
2	spring_2021	1	47	1	1	3				1		1		5	Mehr Zeit	4		2	5	3	4	1	4	2	4	2	4	4	1	5	3	4	4	5	3	5	6	4	3	2	5	4	5	4	3	5	4.5	3.5	4
2	spring_2021	1	32	2	1	5				1				4		4		2	2	1	4	1	4	2	4	2	5	4	1	4	5	7	1	2	1	6	7	4	5	2	5	4	5	7	6	7	5	4.5	4
2	spring_2021	1	51	1	1	3				1				4		4		4	4	4	4	4	2	2	3	3	3	4	2	4	2	1	5	5	4	4	5	2	2	2	2	4	4	3	3	4	2.5	2.5	2
2	spring_2021	1	52	2	1	5				1				3	Müdigkeit, gesundheitlich schlapp, Unsicherheit	2	Ruhe nötig.	3	2	2	2	2	3	2	3	4	5	2	4	3	5	4	5	3	3	3	1	3	4	4	4	4	2	3	5	5	4.5	3.5	3
2	spring_2021	1	19	1	1	5			1					5	Ich habe manchmal mehr Zeit und habe deshalb angefangen Mandalas auszumalen oder allgemein Bilder zu malen und mir Dinge zu suchen, mit denen ich mich beschäftigen kann	5	Dadurch, dass meine Hobbys eingeschränkt sind und ich meine Freunde nicht so viel sehen kann, nutze ich mehr Zeit, um Dinge zu erledigen und zu lernen	2	5	4	2	4	3	4	4	2	4	4	2	3	3	6	3	4	2	4	5	4	2	4	2	2	4	5	4	6	3	3	3.5
2	spring_2021	1	52	1	1	5				1				5	Ich habe keinen Stress mehr, mehr Zeit und muse, es gibt weniger Ablenkung vom wesentlichen, ich muss mir neue Möglichkeiten überlegen wegen der einschränkungen, es wird klarer, was wesentlich ist	5	Mehr Zeit, motivierter, mehr Priorität für das wesentliche	3	4	2	3	2	3	2	4	4	4	4	2	4	4	4	3	4	2	2	6	3	4	3	4	4	4	5	4	6	4	4	3
2	spring_2021	1	26	1	1	5			1			1		5	Ich kann nicht in Kinos oder Restaurants, also habe ich mehr Zeit für mich. Ich habe mehr Ideen und male öfter	6	Ich kann mir meine Zeit selbst einteilen. Ich arbeite von zu Hause und kann dann eher abends arbeiten, da bin ich am produktivsten	1	5	4	4	1	5	3	4	4	5	5	1	5	1	5	6	5	1	5	6	5	2	2	5	3	5	2	3	7	5	3	5
2	spring_2021	1	57	1	1	3				1				6	Viel Zuhause Stricken, nähen, malen, tanzen, gärtnern	4		3	5	4	3	1	3	3	2	1	5	3	1	4	4	5	2	7	1	5	5	3	2	3	5	3	5	6	1	7	5	2	3
2	spring_2021	1	45	1	1	5				1				4		4		3	1	4	3	2	2	3	4	3	4	4	1	4	4	4	2	4	1	4	6	3	2	3	4	3	5	6	4	7	4	3	2.5
2	spring_2021	1	51	1	1	3				1				3		4		3	5	3	3	4	4	3	5	5	4	4	2	4	2	3	5	7	1	1	4	3	3	3	2	3	4	3	1	7	3	4	3.5
2	spring_2021	1	62	2	1	2				1				4	Corona kann das Denken nicht beeinflussen	4	Corona sorgt durch Sperrung für mehr Zeit	4	2	2	2	1	4	2	4	2	5	2	3	4	5	5	3	2	2	5	5	2	4	4	5	4	3	5	6	6	5	4	3
2	spring_2021	1	20	1	1	5		1						1	Selten neue Ideen (z.b Motive für Bilder) und keine Motivation etwas zu gestalten	6	Tägliche To- Do Listen, um den Alltag zu strukturieren und produktiv zu bleiben, obwohl die Welt im Pausenzustand ist	1	4	1	3	1	4	2	5	2	5	4	2	4	3	6	2	1	3	2	5	5	5	3	5	4	4	6	7	5	5	5	4.5
2	spring_2021	1	23	1	1	4			1					4	--	7	Ich habe mehr freie Zeit, da z.B. das Pendeln wegfällt	5	2	1	2	3	1	2	5	5	4	2	4	3	5	6	4	2	1	2	2	1	5	4	3	4	2	4	6	7	3.5	5	1
2	spring_2021	1	57	2	1	3				1				3	Wenige Kontakte	3	Fehlende Perspektive	2	4	3	4	1	3	2	4	2	4	4	2	5	3	5	1	2	1	5	5	4	3	2	5	4	4	7	6	7	4.5	3.5	3.5
2	spring_2021	1	29	1	1	5			1					5	Da es weniger Input, Anregung, Befriedingung von außen gibt muss man selber aktiver und kreativer werden. Außerdem hat man mehr Zeit, auch mehr Zeit sich gedanken zu machen.	2	weniger Motivation, man ist nicht im Flow. Man muss sich immer wieder selbst anregen und Dinge Bewusst durch Gedanken Steuern, das raubt und verbraucht zusätzliche Energie	2	4	3	2	2	5	4	2	3	4	3	1	5	3	3	4	2	2	6	4	4	3	4	4	2	5	4	6	6	4	2.5	4.5
2	spring_2021	1	40	1	1	4				1				2	keine Inspiration, da weniger Anregung im real live	5	wenig Input	2	5	2	4	2	4	2	4	2	5	4	1	4	4	5	2	2	2	5	3	4	4	2	4	4	5	6	6	6	4.5	4	4
2	spring_2021	1	57	1	1	3				1				3	Weniger Reisemöglichkeiten, weniger Unternehmungen weniger Motivation	3	Der fehlenden Motivation	1	5	1	5	1	4	4	5	1	5	4	2	5	6	7	1	2	2	7	6	5	5	1	5	2	4	7	6	6	5	5	4.5
2	spring_2021	1	50	1	1	5				1				4		5	es fallen einige zeitraubende Verpflichtungen weg im Lockdown, weniger Alternativen, etwas zu unternehmen	4	5	3	2	1	3	4	4	2	5	5	3	5	2	6	3	2	1	5	4	2	3	4	5	2	3	5	6	7	5	3.5	2.5
2	spring_2021	1	61	1	1	5				1				3	fehlende Kontakte, mehr Unlust, vermutlich zuviel passiver Medienkonsum	3	höheres Schlafbedürfnis, weniger körperliche Fitness	3	5	1	2	4	3	4	5	3	4	4	1	4	4	7	1	4	2	1	6	3	5	4	2	2	5	7	4	6	3	5	3
2	spring_2021	1	33	1	1	5				1				4		5		2	3	2	4	4	4	4	4	3	3	2	3	3	4	6	2	3	2	4	6	4	4	2	2	2	3	6	5	6	2.5	4	4
2	spring_2021	1	41	1	1	5				1				3	Ideen sind da aber keinen Antrieb zur Umsetzung	2	Home-Office und Home-Schooling erfordern ganze Kraft	2	4	3	2	1	2	4	3	3	4	4	3	4	4	5	6	6	5	5	3	4	3	4	5	2	3	2	2	3	4.5	3	3
2	spring_2021	1	49	1	1	4			1	1				4	Im Moment sehr viel zu tun mit Arbeit und Endspurt Masterstudium, daher wenig Zeit für Kreativität. Ansonsten hätte ich sicher viel Muse, da das äußere Leben mir im Moment den Raum gibt, den ich für meine Kreativität benötige.	5	Master geht voran.	3	4	2	5	1	3	1	4	2	5	4	2	4	6	5	1	1	1	4	6	3	4	1	5	5	4	7	7	7	5	4	3
2	spring_2021	1	52	2	1	2							1	4	Rebell	4	Rebell	2	4	3	4	3	3	5	5	4	4	4	3	3	4	6	2	2	6	6	7	4	3	2	3	1	3	6	6	2	3.5	4	3.5
2	spring_2021	1	45	1	1	3				1				4		4		2	4	1	4	4	5	1	5	4	2	4	4	4	2	2	5	1	4	3	3	4	5	2	2	5	2	3	7	4	2	5	4.5
2	spring_2021	1	57	1	1	4				1				2	Ich brauche Menschlichen Input	4	Ich bin entspannter und daher langsamer	1	4	2	4	1	4	3	4	2	5	3	2	4	2	3	2	6	3	2	6	5	4	2	5	3	4	6	2	5	5	4	4.5
2	spring_2021	1	45	1	1	5							1	5	Zeit zum basteln, Notwendigkeit zum sparen und improvisieren	2	Mangelnder Zugzwang, Arbeitslosigkeit, weniger soziale Anreize	4	4	4	3	2	2	3	2	4	4	3	2	3	4	4	4	5	5	6	4	2	2	3	4	3	4	4	3	3	4	2	2
2	spring_2021	1	50	1	1	5			1	1				4		4		2	4	2	2	2	4	3	5	2	5	4	2	4	6	6	3	7	2	4	5	4	4	4	4	3	4	5	1	6	4.5	4.5	4
2	spring_2021	1	61	2	1	5				1				4	mein Leben hat sich kaum verändert durch die Pandemie	4	mein Leben hat sich kaum verändert durch die Pandemie	4	2		3	2	2	1	4	3	3	1	3	3	5	7	5	2	2	2	6	2		3	4	5	3	3	6	6	3.5	4	2
2	spring_2021	1	21	1	1	4			1					5	Durch langweile neue Beschäftigung suchen, Gefühl etwas schaffen zu müssen	7	Druck etwas in einem selbst geregelten Plan schaffen zu müssen	2	5	5	1	4	1	4	4	5	4	2	4	3	2	6	5	1	1	1	6	4	1	5	2	2	2	3	7	7	3	2.5	2.5
2	spring_2021	1	19	1	1	5			1					2	Man sieht wenig neues. Keine Äußeren Anreize, die einen kreativen Einfall bringen.	1		1	4	5	2	1	5	3	3	4	4	2	3	2	2	5	1	3	1	3	2	5	1	4	5	3	3	7	5	7	4.5	2	5
2	spring_2021	1	21	2	1	5			1					4	Abgesehen von der fehlenden Fahrt in die Uni hat sich nichts an meinem Alltag geändert	3	Teilweise ist es schwieriger sich zuhause zu motivieren, produktiv zu sein, als bspw. in der Uni	4	2	4	4	3	2	3	3	2	3	1	4	1	2	5	4	5	4	4	3	2	2	2	3	3	2	4	3	4	3	2.5	2
2	spring_2021	1	23	1	1	4			1					4	Ich bin noch nie wirklich krativ gewese.	4		4	1	4	1	5	3	4	3	4	5	2	2	1	3	3	4	6	3	5	2	2	2	5	1	2	4	4	2	5	3	2.5	2.5
2	spring_2021	1	21	1	1	4			1	1				2	Weniger Motivation	2	Weniger Motivation	4	2	3	2	1	2	4	4	3	4	2	3	3	7	5	3	3	3	1	4	2	3	4	5	2	3	5	5	5	4.5	3.5	2
2	spring_2021	1	57	1	1	3				1				7	Mehr Zeit für kreative Dinge	6	Mehr Zeit für diese Dinge	2	4	1	2	1	5	4	5	2	5	3	3	3	6	6	1	6	2	6	5	4	5	4	5	2	3	7	2	6	5	5	4.5
2	spring_2021	1	24	1	1	3				1				4		4		2	4	5	4	5	4	3	4	2	4	4	2	2	3	5	7	5	3	4	6	4	1	2	1	3	4	1	3	5	2.5	2.5	4
2	spring_2021	1	22	1	1	5			1					2	Keine Inspiration	2	Keine Inspiration bzw. privater Ausgleich	2	4	1	2	1	5	2	4	3	5	3	2	3	6	6	4	3	3	3	4	4	5	4	5	4	4	4	5	5	5	4.5	4.5
2	spring_2021	1	20	1	1	5			1	1				6	Mehr Zeit Zuhause, mehr Möglichkeit nachzudenken und nicht abgelenkt zu werden	3	Zuhause gibt es viel was ablenkt, keine wirkliche Routine.	5	2	4	4	3		2	4	4	5	3	3	2	5	7	4	5	4	4	6	1	2	2	3	4	3	4	3	4	4	3	1
2	spring_2021	1	21	2	1	3		1						5	Normale Arbeitsverhältnise, außer Homeshooling. Zeitvertreib wurde eingeschränkt	5	Mehr Arbeit. Dadurch dass man weniger sozialen Kontakt mit Freunden pflegen kann, ist mehr zeit für Arbeit und Hobby	3	4	2	3	2	5	2	4	2	4	3	3	3	5	6	2	4	1	4	6	3	4	3	4	4	3	6	4	7	4	4	4
2	spring_2021	1	19	1	1	5			1					4		2	Kein ausgleich bzw. Kein abreiz/Belohnung nach getaner Arbeit	2	4	4	2	5	5	2	3	4	2	4	1	4	4	7	4	5	2	5	5	4	2	4	1	4	5	4	3	6	1.5	2.5	4.5
2	spring_2021	1	20	2	2	5			1					2	Ich sitze nur vor dem PC und mache nichts	2	An meinen Uni Leistungen	3	4	4	3	4	4	3	3	4	3	4	2	4	4	7	2	4	3	6	3	3	2	3	2	3	4	6	4	5	2.5	2.5	3.5
2	spring_2021	1	20	1	1	5			1					4		3	ich mach nicht mehr so viel für die Uni, habe mit dem Sport aufgehört, krieg nicht mehr so viel auf die Reihe ...	2	1	4	4	4	4	4	4	2	3	2	4	2	3	4	5	5	6	5	5	4	2	2	2	2	2	3	3	2	2.5	3	4
2	spring_2021	1	25	1	1	5			1	1				3	Lustlosigkeit und allgemeine "down" Atmosphäre in der Gesellschaft, verstärkter Weltschmerz, Schlaffheit und eher schneller ausgelaugt und erschöpft, dass ich mich schlecht aufraffen kann bewusst Raum für Kreativität zu nehmen/zu geben	3	Eher es fällt mir schwerer mich aufzuraffen produktiv zu sein.	2	5	3	1	3	5	2	5	4	5	2	1	4	2	2	4	6	1	2	6	4	3	5	3	4	5	4	2	7	4	4	4.5
2	spring_2021	1	23	2	1	5								3		3		4	2	2	3	4	3	3	3	3	3	2	4	2	3	4	3	5	6	4	4	2	4	3	2	3	2	5	3	2	2.5	3.5	2.5
2	spring_2021	1	22	2	1	4			1					5	Ich bin gezwungen so viel Zeit mit mir selber zu verbringen, dass die herkömmlichen beschäftigungs Möglichkeiten trivial geworden sind und ich somit gezwungen war mir neue einfallen zu lassen.	1	Dadurch, dass ich keinen persönlichen kontakt mehr zu Außenstehenden Personen habe und somit auch nicht wirklich Visualisieren kann wofür ich auf lange Sicht hinarbeite ist Prokrastination bei mir ein relativ belastendes Thema geworden.	1	5	4	5	1	5	4	5	3	5	5	2	4	4	7	2	3	2	4	5	5	2	1	5	2	4	6	5	6	5	3.5	5
2	spring_2021	1	20	1	1	5			1					2	Keine Motivation	1	Keine Motivation	2	2	3	4	5	4	4	3	2	3	4	3	3	1	2	4	3	4	4	4	4	3	2	1	2	3	4	5	4	2	3	4
2	spring_2021	1	22	1	1	5			1					5	Ich habe mehr Zeit um mich größeren Projekten zu widmen	2	Ich bin seither sehr deprimiert und es ist manchmal schwierig morgens aufzustehen und neue arbeit anzugreifen	4	5	5	1	1	4	4	2	5	5	4	1	4	4	7	3	2	1	3	3	2	1	5	5	2	5	5	6	7	5	1.5	3
2	spring_2021	1	28	1	1	5				1				7	Dadurch, dass ich weniger draußen bin und mehr auf mich fokussiert bin, bin ich kreativer geworden und habe in kurzer Zeit viel Reichweite durch Instagram bekommen	6		4	2	3	1	1	2	4	4	2	5	3	4	2	1	1	3	7	1	3	3	2	3	5	5	2	2	5	1	7	5	3.5	2
2	spring_2021	1	19	1	1	5	1							6	Dass man eigentlich nix machen kann da die meisten Sachen geschlossen sind und ich dann einfach die Kreativität zuhause gefunden habe	1	Weil es alles langweilig wird und man wird faul	1	3	5	4	2	3	1	3	4	5	5	4	2	7	2	3	7	3	6	3	5	1	2	4	5	2	5	1	5	4.5	2	4
2	spring_2021	1	22	1	1	5			1					4		2		2	3	1	3	1	5	4	4	2	5	3	1	4	4	5	3	3	1	4	6	4	5	3	5	2	5	5	5	7	5	4.5	4.5
2	spring_2021	1	24	1	1	5			1					3	Lange Bildschirmzeiten, dadurch viel mehr Konsum und weniger Produktion	2	Motivationsmangel	3	4	1	4	1	4	3	4	2	4	4	2	4	5	5	3	2	3	6	5	3	5	2	5	3	4	5	6	5	4.5	4.5	3.5
2	spring_2021	1	30	2	1	4				1				5	Ich musste mir viele neue Ideen ausdenken um genauso arbeiten zu können wie vorher	5	Umsatzzahlen sind nach oben gestiegen, die Kundenanzahl ebenfalls	1	4	1	4	3	5	5	5	2	5	2	5	2	5	5	2	4	2	7	6	5	5	2	3	1	1	6	4	6	4	5	5
2	spring_2021	1	21	1	1	2				1				2	Wenig Zeit	4		4	3	3	4	1	2	3	5	3	5	3	3	2	2	5	3	3	3	5	5	2	3	2	5	3	3	5	5	5	5	4	2
2	spring_2021	1	22	1	1	4			1					5	Ich Male häufiger	4	Alles wie vor der Pandemie	4	2	2	4	2	2	3	5	3	4	2	3	2	4	7	2	2	1	7	5	2	4	2	4	3	3	6	6	7	4	4.5	2
2	spring_2021	1	23	1	1	5			1					2	Ich habe weniger Motivation	3	Mir fehlt der geregelte Ablauf	4	4	3	2	1	2	2	4	4	5	5	2	4	1	6	6	7	5	3	6	2	3	4	5	4	4	2	1	3	5	3.5	2
2	spring_2021	1	22	1	1	4			1					3	Der Elan am Leben verschwindet immer mehr, da die Arbeit zu Hause ist und man nicht richtig abschalten kann. Ebenso man denkt viel mehr über schlechte Dinge nach.	3	Der Elan fehlt einfach. Vor Corona konnte man bei Freunden einfach abschalten und jetzt sitzt man nur noch zu Hause und findet keine Beschäftigung.	1	2	3	1	1	5	4	3	4	4	1	4	1	5	5	5	7	1	6	4	5	3	5	5	2	2	3	1	7	4.5	3	5
2	spring_2021	1	58	2	1	5			1					4		4		2	4	2	4	4	4	3	5	1	4	5	1	4	6	6	2	2	2	6	7	4	4	2	2	3	5	6	6	6	3	4.5	4
2	spring_2021	1	53	2	1	5				1				3	allgemine Lustlosigkeit und Genervtheit	3	alles ist einfach mühsamer geworden; es fehlen die Anregungen mit anderen Menschen; und die Kneipen...	3	3	2	2	1	4	2	4	2	5	3	2	4	6	6	1	1	7	4	6	3	4	4	5	4	4	7	7	1	5	4	3.5
2	spring_2021	1	20	2	1	5		1						6		5		1	4	2	2	2	5	4	4	2	4	2	3	4	4	3	2	2	2	6	5	5	4	4	4	2	3	6	6	6	4	4	5
2	spring_2021	1	19	1	1	4	1							7	Ich habe mehr Zeit für meine Hobbys und um kreativ zu werden.	1	Man hat keinen Ausgleich vom Alltag, da man sich kaum mit Freunden treffen darf, nicht shoppen gehen kann und jegliche Menschliche Bedürfnisse eingeschränkt sind. Es ist jeden Tag der selbe Alltagstrott und das jetzt schon seit über einem Jahr!	5	3	2	2	1	4	3	3	5	5	3	3	2	3	5	5	7	1	4	4	1	4	4	5	3	3	3	1	7	5	3.5	2.5
2	spring_2021	1	27	3	1	5			1					3	Fehlende Inspiration aus der Umwelt	3	Psychische Belastung, allein sein.	1	4	5	4	1	5	2	3	2	5	4	2	4	4	7	3	7	1	6	5	5	1	2	5	4	4	5	1	7	5	2	5
2	spring_2021	1	20	1	1	5		1						3	Weniger Impro	4		5	4	2	1	1	2	4	4	5	5	5	2	5	3	5	3	4	4	1	3	1	4	5	5	2	4	5	4	4	5	4	1.5
2	spring_2021	1	56	1	1	5				1				4		4		2	5	1	4	2	4	1	5	1	5	4	2	4	1	1	2	2	1	1	7	4	5	2	4	5	4	6	6	7	4.5	5	4
2	spring_2021	1	28	1	1	4			1					6	Ich muss viel umdenken, weil ich mein Kind betreuen lassen muss und gleichzeitig studiere	5	Schreibe mir To- DO Listen und arbeite sie ab	1	4	1	1	1	4	1	4	4	4	4	1	4	5	5		1	1	6	6	5	5	5	5	5	5		7	7	4.5	4.5	4.5
2	spring_2021	1	33	1	1	5			1					3	Ich habe keine oder so gut wie keine Spiel- und Auftrittsmöglichkeiten Man kann sich schwer/eher weniger treffen und zusammen Musik machen und sich austauschen	2	Man weiß, dass man zunächst nichts Spezielles vorbereiten muss, da ja keine oder kaum Auftrittsmöglichkeiten anstehen -> man ist weniger produktiv	3	4	3	5	1	3	2	4	3	5	4	2	4	6	7	1	1	1	4	6	3	3	1	5	4	4	7	7	7	5	3.5	3
2	spring_2021	1	43	2	1	4				1				4		3		3	3	4	2	2	3	3	4	3	4	4	3	3	4	4	4	4	4	3	4	3	2	4	4	3	3	4	4	4	4	3	3
2	spring_2021	1	21	1	1	5			1					5	mehr Zeit in der man nichts tut und in dieser Zeit wird viel nachgedacht, was kreative Ideen hervorruft	3	keine Motivation	3	5	4	4	2	4	2	4	3	4	4	2	5	4	5	4	3	2	6	6	3	2	2	4	4	4	4	5	6	4	3	3.5
2	spring_2021	1	21	1	1	5			1					1	Unkonzentriert, kaum Möglichkeiten Kreativität auszuleben	1	Weniger Motivation für alles mögliche, Lustlosigkeit	3	4	4	5	1	4	3	4	5	4	4	3	3	3	6	2	2	3	5	5	3	2	1	5	3	3	6	6	5	4.5	3	3.5
2	spring_2021	1	29	1	1	5			1					4	Kreativität ist schon seit der Kindheit ein Teil meines Lebens, der sich nicht erst durch die Pandemie heraus kristallisiert hat oder entdeckt wurde.	4	siehe oben --> man hat vielleicht etwas mehr Zeit um produktiver zu sein	5	3	1	3	5	3	3	5	3	4	2	4	3	4	5	4	2	1	2	4	1	5	3	1	3	2	4	6	7	2.5	5	2
2	spring_2021	1	21	1	1	5			1					4		5	Mehr Zeit für sich, keine Kater-Tage	2	4	1	4	2	4	3	3	2	5	4	2	5	6	7	2	1	1	5	6	4	5	2	4	3	4	6	7	7	4.5	4	4
2	spring_2021	1	22	1	1	5			1					6	Mehr Zeit in der Wohnung, somit mehr Ideen sie zu verschönern. Das selbstständige Arbeiten wird durch das Home Studium gefördert, somit sucht man sich eher verschiedene Lernmethoden oder Lernatmosphären. Mehr Zeit um Dinge zu erledigen (Stricken/ Nähen), die man aufgrund der verlorenen Fahrtzeit nicht tun kann.	4		5	2	5	5	2	2	3	4	4	4	4	2	3	3	4	3	6	2	4	5	1	1	1	4	3	4	5	2	6	4	2.5	1.5
2	spring_2021	1	50	2	1	3				1				6	Bin nun auch digital kreativ, habe mehr Zeit für Projekte die liegen geblieben sind, mache mir Gedanken über bessere Gestaltung des eigenen Lebens	4	Produktivität hat sich ins Home-Office verlagert aber nicht verändert	2	2	3	2	1	5	4	4	2	4	5	1	5	4	4	2	2	2	5	5	4	3	4	5	2	5	6	6	6	4.5	3.5	4.5
2	spring_2021	1	21	1	1	5			1					5	Mehr Zeit zum Erstellen	2	Mehr Zuhause, weniger unterwegs	2	4	5	2	1	4	4	2	5	5	4	2	4	2	7	3	6	1	4	7	4	1	4	5	2	4	5	2	7	5	1.5	4
2	spring_2021	1	45	2	1	5				1				3	Keine Zeit allein Die Arbeit endet nie	2	s.o.	3	5	3	3	1	3	5	3	1	5	5	1	5	4	5	6	1	2	5	5	3	3	3	5	1	5	2	7	6	5	3	3
2	spring_2021	1	29	2	1	4				1				4	Kein Plan	4	Genauso faul	2	2	5	4	4	4	2	2	2	1	2	4	2	2	6	1	3	2	3	3	4	1	2	2	4	2	7	5	6	1.5	1.5	4
2	spring_2021	1	67	2	1	5				1				4	Alles läuft für mich individuell weitgehend unverändert	4	Alles läuft für mich individuell weitgehend unverändert	2	4	3	3	1	3	2	4	3	5	2	3	2	5	6	1	1	1	5	6	4	3	3	5	4	3	7	7	7	5	3.5	3.5
2	spring_2021	1	24	1		5			1					3	man ist lustlos, man hat keinen ausgleich da man nichts unternehmen kann, man bekommt keine neuen Impulse durch andere Menschen oder Orte	3	Da man keinen Ausgleich hat ist man total mut- und lustlos	2	5	4	1	2	5	2	2	4	5	4	2	3	2	5	4	3	3	2	3	4	2	5	4	4	4	4	5	5	4.5	2	4.5
2	spring_2021	1	58	1	1	5				1				4	ZUm Einen kreativer durch die gewonnene Zeit, zum Anderen durch die höhere gedankliche Beschäftigung und stärkere zeitliche berufliche Einbindung sowie durch erhöhtes Familienleben weniger kreativ.	4	Ich bin Produktiver in fachlichen Themen , in bin gelähmter mit den Anforderungen die durch Verordnungen umzusetzen sind, die erst heraus gefunden werden müssen.	3	2	2	3	1	3	1	4	3	5	4	2	4	5	7	2	1	2	5	5	3	4	3	5	5	4	6	7	6	5	4	3
2	spring_2021	1	49	1	1	3				1				4		4		4	4	4	2	4	4	2	4	4	2	3	2	3	2	6	2	6	4	3	6	2	2	4	2	4	4	6	2	4	2	3	3
2	spring_2021	1	22	1	1	5			1					5	Ich suche mir bewusst einen Ausgleich zur Uni und male dadurch wieder mehr und habe auch mehr Spaß daran.	2	Perspektivlosigkeit Jeden Morgen steht man auf und macht genau dasselbe wie am Vortag.	1	5	2	3	1	5	3	4	4	5	4	1	5	4	5	2	1	1	4	6	5	4	3	5	3	5	6	7	7	5	4	5
2	spring_2021	1	24	1	1	5				1				4		2	Es liegt daran, dass man draußen wenig machen kann und daher schlafe ich mehr	4	5	4	1	4	3	4	5	4	4	3	3	3	5	7	4	2	2	2	6	2	2	5	2	2	3	4	6	6	3	3.5	2.5
2	spring_2021	1	25	1	2	5				1				4		4		2	4	2	4	1	4	3	4	4	5	4	2	4	5	5	3	2	6	5	5	4	4	2	5	3	4	5	6	2	5	4	4
2	spring_2021	1	31	2	1	5				1				7	Ich kann weniger gesellig sein, bin viel daheim im Atelier und würde nicht sagen, dass ich kreativer bin als sonst, sondern vielmehr, dass sich kreativ beschäftigen aktuell auch die beste Therapie ist um die Situation aushalten zu können.	5	Alltägliche Dinge im Haushalt bleiben zwar länger liegen, aber ich gestalte und designe um einiges mehr als davor.	2	4	4	3	1	4	4	4	1	5	3	2	3	5	6	2	4	1	5	6	4	2	3	5	2	4	6	4	7	5	3	4
2	spring_2021	1	23	2	1	5			1	1				4		4		2	2	4	3	4	4	2	4	2	2	2	4	2	4	5	4	4	3	5	4	4	2	3	2	4	2	4	4	5	2	3	4
2	spring_2021	1	23	1	1	4			1					1	Man kommt nicht von zuhause raus, -> weniger Inspiration durch andere Leute etc. Man macht oft das gleiche -> keine Abwechslung weniger Gedankenblitze Keine Fremden Gespräche Man fühlt sich eingesperrt -> Druck erhöht sich auf einen selbst Man sieht kein Ende -> Gedanken drehen sich nicht mehr um Kreativität	3	Dadurch das man keine Abwechslung im Alltag hat vertieft man sich in die Arbeit und beginnt sich mit Arbeit zu überlasten und dadurch werde ich unproduktiver denn wenn man einen guten Ausgleich im Alltag hat beeinflusst mich das positiv in meiner Produktivität	3	1	5	2	1	4	3	5	4	5	3	3	3	6	7	5	2	7	4	4	3	1	4	5	3	3	3	6	1	5	3	3.5
2	spring_2021	1	21	1	1	5			1					2	Man ist in seinen Freizeitaktivitäten stark eingeschränkt und es gibt wenig Möglichkeiten sich kreativ zu entfalten. Jeder Tag ist gleich.	3	Ich habe derzeit nur mein Studium und kann meinen Nebenjob nicht ausführen. Die derzeitige Situation beeinträchtigt die Motivation und es fehlt der Ausgleich, weshalb man sich antriebslos fühlt und weniger produktiv ist.	4	2	2	2	4	2	1	5	4	5	4	3	4	6	7	2	3	2	3	3	2	4	4	2	5	3	6	5	6	3.5	4.5	2
2	spring_2021	1	20	1	1	5			1					3	Ich kann meine typischen kreativen Aktivitäten wegen der Corona-Regeln nicht machen.	3	Mir fehlt oft die Motivation, um etwas zu machen, weil der Alltag durch Corona sehr monoton geworden ist.	3	4	2	2	4	5	2	5	4	4	4	2	3	3	4	3	4	3	4	5	3	4	4	2	4	4	5	4	5	3	4.5	4
2	spring_2021	1	54	1	1	3				1				4	Ich bin nicht kreativ und werde es auch nicht mehr :-)	3	Ich entschleunige durch die Entschleunigung, nehme mir mehr Zeit für mich - seit langem mal wieder,	1	5	5	2	5	4	2	3	5	4	3	4	3	2	5	3	4	2	2	5	5	1	4	1	4	2	5	4	6	2.5	2	4.5
2	spring_2021	1	21	1	1	5			1					5	Ich habe mehr Zeit dafür	5	Die Zeit, die man sonst für die Freizeit verwendete, wird nun manchmal am Schreibtisch verbracht	2	5	2	2	1	2	4	3	2	4	5	1	5	4	5	2	4	2	3	5	4	4	4	5	2	5	6	4	6	4.5	3.5	3
2	spring_2021	1	23	1	1	4		1						3	Weniger fremde Eindrücke	3	Weniger Abwechslung	4	3	4	5	5	4	3	4	2	4	4	2	4	4	6	3	5	2	3	5	2	2	1	1	3	4	5	3	6	2.5	3	3
2	spring_2021	1	31	1	1	5			1	1				3	Ich hatte selbst Corona und dadurch ausgelöst eine Hirnenzündung. Seit dem habe ich häufiger Kopfschmerzen und die ersten Monate viel es mir schwer mich zu konzentrieren und zu denken. Generell bin ich schlapper. Es fehlt die kognitive Stimulation durch Abwechslung und erbauliche Begegnungen und Gespräche mit an	3	Ich bin müder und energieloser, vielleicht liegt das an der mangelnden Bewegung dem unterbewussten Druck, den die Pandemie auslöst, und die fehlende Stimulation bzw. Abwechslung. Ich gehe deutlich früher schlafen als früher und bin etwas antriebsloser.	1	4	1	4	3	5	3	4	2	5	3	3	3	6	6	2	3	2	5	5	5	5	2	3	3	3	6	5	6	4	4.5	5
2	spring_2021	1	21	1	1	5			1					3	Ich habe weniger Lust zu zeichnen Mir fallen weniger potentielle Kurzgeschichten/Handlungen ein.	5	Lebensumstellung durch gesunde, ausgewogene Ernährung & Sport	4	4	4	1	1	4	1	4	4	5	4	1	3	3	3	4	6	5	4	5	2	2	5	5	5	5	4	2	3	5	3	3
2	spring_2021	1	59	2	1	4				1				6	Ich muss mir Alternativen ausdenken, wenn ich die Auflagen des Infektionsgesetzes einhalten will. Im Kundenkontakt Wege finden eine Tagesstruktur zu entwickeln. Mache Dinge, die ich immer nach hinten geschoben habe, wie Akten bearbeiten, Renovierungen, Datenmüll entsorgen.	5	Ich habe durch die Kontaktbeschränkungen mehr Zeit für Vorbereitungen und lasse mir mehr einfallen.	2	4	1	4	1	4	4	4	1	4	4	2	4	5	5	5	2	2	6	6	4	5	2	5	2	4	3	6	6	4.5	4.5	4
2	spring_2021	1	49	1	1	5				1				6	Habe viel Home Office. In der Zeit habe ich eine Trenwand eingebaut zwischen Flur und Esszimmer, ein Gartentor gestaltet, mein Zimmer umgebaut und ein Bild entworfen, Klamotten umgeschneidert,	6	Da ich alle zwei Wochen im Home Office bin habe ich kein Anfahrtsweg zur Arbeit, dadurch ich jeden Tag 2 Stunden mehr Zeit etwas zu verändern im Haushalt und Garten. Ich mache mehr im Haushalt. Zu Hause bin ich ungestörter und kann meine berufliche Arbeit besser und effektiver verrichten.	2	2	1	3	1	4	4	4	3	4	3	4	2	4	6	2	2	7	6	4	4	5	3	5	2	2	6	6	1	4.5	4.5	4
2	spring_2021	1	56	2	1	5				1				3	Weniger Inspiration durch gleichförmige Tagesabläufe	5	Weniger soziale Kontakte	2	3	2	4	3	3	3	4	2	4	4	2	4	5	5	2	4	2	6	6	4	4	2	3	3	4	6	4	6	3.5	4	3.5
2	spring_2021	1	20	1	1	5			1					4		5		5	4	4	5	5	2	5	5	3	5	2	4	1	6	4	3	3	4	7	3	1	2	1	1	1	2	5	5	4	3	3.5	1.5
2	spring_2021	1	25	1	1	5				1				3	Anhand pandemiebedingter Problemstellungen und den damit verbundenen Auseinandersetzungen zusätzlich zur Arbeitswelt bleibt weniger Zeit für Freizeit. Zudem ist eine räumliche Trennung Atelier/Zuhause/Arbeitsort/Begegnungsort meist nicht mehr möglich. Dies kann allerdings auch Potenzial in sich bergen.	2	Ich nehme mir vor, künstlerisch aktiv zu sein, doch schaffe es nicht. Es scheinen sich stets andere Dinge in den Vordergrund zu drängen.	2	5	1	4	1	5	2	4	2	5	5	2	5	4	6	1	3	1	4	6	4	5	2	5	4	4	7	5	7	5	4.5	4.5
2	spring_2021	1	56	1	1	5				1		1		1	Depressive Zustände, Denk-Stagnation	1	Fehlende Genehmigungen zur Realisierung von Kunstaktionen und - ausstellungen zum gegenseitigen und zwar undmittelbaren, nicht-digitalen Austausch zwischen den Menschen	3	4	3	3	1	4	2	5	3	5	3	2	4	7	6	2	2	2	6	2	3	3	3	5	4	4	6	6	6	5	4	3.5
2	spring_2021	1	21	1	1	3				1				3		5	Mehr Zeit, da man nicht mehr so viel unterwegs sein kann	4	4	1	3	3	3	1	5	4	4	3	2	2	2	3	4	5	3	6	6	2	5	3	3	5	4	4	3	5	3.5	5	2.5
2	spring_2021	1	53	2	1	5				1				3		3		4	3	3	3	4	1	2	4	3	3	3	3	3	6	4	2	4	4	2	1	2	3	3	2	4	3	6	4	4	2.5	3.5	1.5
2	spring_2021	1	22	1	1	4		1						5	Mehr Ideen und mehr Zeit	5	Mache mehr Sport und bin mehr an der frischen Luft	4	2	2	2	3	4	2	5	4	4	3	3	2	2	5	4	4	2	2	7	2	4	4	3	4	3	4	4	6	3.5	4.5	3
2	spring_2021	1	21	1	1	5			1					2	Meine mentale Stabilität und schlechter, da das Leben einem so trostlos vorkommt, dass vieles einfach keinen mehr hat	2	Ich sitze stundenlang am Schreibtisch und schaffe nichts	2	4	3	1	1	5	4	4	2	5	5	2	4	6	7	2	2	1	6	2	4	3	5	5	2	4	6	6	7	5	3.5	4.5
2	spring_2021	1	85	2	1	3					1			4		4		4	3	3	4	2	4	4	4	3	4	4	3	2	1	2	4	6	3	3	6	2	3	2	4	2	3	4	2	5	4	3.5	3
2	spring_2021	1	59	1	1	5				1				5	Mehr Zeit	6	Mehr Zeit	2	4	1	2	4	3	3	4	2	2	4	1	2	3	5	6	2	1	3	5	4	5	4	2	3	5	2	6	7	2	4.5	3.5
2	spring_2021	1	26	1	1	5			1					3	Mehr Zeit um kreativ zu sein, aber es fehlen emotionale Erlebnisse um daraus Ideen zu entwickeln	3	Kaum Motivation und zu sehr in Gedanken vertieft, private Schwierigkeiten, Stimmungsschwankungen	2	3	4	2	2	4	2	5	4	4	3	4	2	4	4	4	5	2	4	3	4	2	4	4	4	2	4	3	6	4	3.5	4
2	spring_2021	1	29	1	2	5				1				2	Das Gefühl, „ausgebremst“ zu sein; wenig Freizeit-Aktivitäten, weniger Antrieb und Motivation	3	Das Gefühl, „ausgebremst“ zu sein; wenig Freizeit-Aktivitäten, weniger Antrieb und Motivation	2	4	3	2	2	4	2	4	4	4	3	2	3	5	5	3	2	4	6	5	4	3	4	4	4	4	5	6	4	4	3.5	4
2	spring_2021	1	51	1	1	5				1				5	Da mein Studio geschlossen ist, musste ich andere Konzepte finden, um Yoga zu unterrichten. Aufnehmen von Audios/ Videos	3	Weniger zu tun. Das Studio ist seit Monaten geschlossen, also keine Präsenz-Klassen.	2	5	1	2	2	4	4	5	4	4	5	2	5	5	7	1	2	1	4	6	4	5	4	4	2	4	7	6	7	4	5	4
2	spring_2021	1	56	1	1	5				1				4	Ich arbeite wie zuvor, allerdings deutlichmehr durch Ausfall von Kollegen mit kleinen Kindern	4	Ich muss viel mehr arbeiten, dabei hilft Routine, um mehr Arbeit in kürzerer Zeit zu bewältigen	3	4	1	2	3	2	3	4	3	4	4	2	3	5	4	3	3	2	4	6	3	5	4	3	3	4	5	5	6	3.5	4.5	2.5
2	spring_2021	1	25	1	1	4			1	1				5	Man hat weniger Optionen Dinge zu tun	4		3	3	3	2	4	3	4	4	3	4	4	3	3	4	3	5	2	5	3	4	3	3	4	2	2	3	3	6	3	3	3.5	3
2	spring_2021	1	57	2	1	5				1				4	Arbeite wie bisher	4	Arbeite wie bisher	4	3	4	2	4	2	4	3	2	3	5	2	4	5	5	2	2	1	3	5	2	2	4	2	2	4	6	6	7	2.5	2.5	2
2	spring_2021	1	49	2	1	5				1				4		4		2	2	4	3	2	2	4	4	2	5	4	2	3	5	6	1	6	2	5	5	4	2	3	4	2	4	7	2	6	4.5	3	3
2	spring_2021	1	38	1	1	3				1				4	Systemrelevant	4	????‍♀️	1	5	1	2	3	5	3	4	1	4	5	2	3	1	1	3	4	2	4	7	5	5	4	3	3	4	5	4	6	3.5	4.5	5
2	spring_2021	1	18	1	1	5	1							3	Keine Ideen mehr	3	Keine Motivation mehr	2	4	4	2	5	4	3	4	4	2	3	2	3	3	5	4	5	3	4	5	4	2	4	1	3	4	4	3	5	1.5	3	4
2	spring_2021	1	20	1	1	5			1					5	Indem man mehr Zeit zuhause verbringt und generell viel weniger unternimmt, hat man mehr Zeit, sich mit sich selber zu beschäftigen und aus Langeweile heraus, wird man kreativer	5	Da man sehr viel mehr Zeit hat und man sich nicht durch Freizeitaktivitäten ablenken lässt	2	4	2	2	4	4	2	4	5	4	4	2	4	4	3	4	6	3	6	5	4	4	4	2	4	4	4	2	5	3	4	4
2	spring_2021	1	21	1	1	5			1					3	Tätigkeiten die ich früher ausgeübt habe, in denen Kreativität gefragt war kann ich aktuell nicht ausüben	2	Jeder Tag ist wie der nächste, es ist monoton und ich habe die Motivation verloren	2	2	3	4	1	4	3	3	4	5	2	2	2	4	6	3	3	1	7	3	4	3	2	5	3	4	5	5	7	5	3	4
2	spring_2021	1	18	2	1	3	1							5	Hab mehr Zeit um über Projekte zu denken	3	Durch die Corona Beschränkung ist meine Produktivität durch verschiedene Faktoren stark eingeschränkt.	4	3	2	2	2	4	3	3	3	3	3	2	3	5	3	3	5	5	7	4	2	4	4	4	3	4	5	3	3	3.5	3.5	3
2	spring_2021	1	54	2	1	5				1				3		6		1	4	1	1	2	4	2	4	1	4	4	2	4	6	7	2	2	1	6	6	5	5	5	4	4	4	6	6	7	4	4.5	4.5
2	spring_2021	1	21	2	1	5			1					3	Weniger Kontakte, weniger Gespräche mit Mitmenschen, weniger Möglichkeiten Projekte umzusetzen.	3	Schlappheit, durch das ständige Zuhause sein müssen.	3	3	4	2	1	5	3	4	4	5	3	3	3	4	5	2	2	2	4	2	3	2	4	5	3	3	6	6	6	5	3	4
2	spring_2021	1	50	1	1	3				1				4	Keine Veränderungen feststellbar	3	Zur Ruhe kommen => Chilliger	1		2	2	4	5	4	4	3	4	3	2	4	5	4	6	3	1	4	6	5	4	4	2	2	4	2	5	7	3	4	5
2	spring_2021	1	51	1	1	4						1		6	das liegt daran, dass es keine wirklichen Alternativen zum dem Leben , wie ich es kannte gibt ich überlege mir besser, welche Dinge ich wirklich brauche, z.b beim Einkaufen. Ich verhalte mich gezielter, weil ich mich vorher über vieles informiere( z.B. Internet)	4		2	3	2	2	1	5	3	4	3	4	3	3	3	3	6	2	5	1	3	2	4	4	4	5	3	3	6	3	7	4.5	4	4.5
2	spring_2021	1	19	1	1	5		1						4	Habe trotzdem Home Office nicht viel Zeit und schaffe daher nicht mehr oder weniger als vorher.	6	Hab wesentlich mehr zu tun, da ich mir nun alles selber beibringen muss, das dauert länger als wenn es jemand erklärt.	4	1	4	1	2	1	1	5	5	4	2	3	2	6	7	2	6	1	4	5	2	2	5	4	5	3	6	2	7	4	3.5	1.5
2	spring_2021	1	19	1	1	5			1					5	Ich habe mehr Zeit.	5	Ich habe mehr Zeit. Die sozialen Kontakte bestehen zurzeit nicht, weshalb ich mich komplett auf Studium und Sport fokussieren kann.	4	3	2	3	2	3	4	5	4	4	3	4	3	4	4	3	4	5	5	5	2	4	3	4	2	2	5	4	3	4	4.5	2.5
2	spring_2021	1	19	1	1	5		1						6	Mehr Zeit für mich, mehr Zeit meine Ideen umzusetzen	4		4	4	4	5	2	3	1	4	4	4	4	3	3	4	6	3	3	2	4	7	2	2	1	4	5	3	5	5	6	4	3	2.5
2	spring_2021	1	23	1	1	5			1					3	Es fehlen die neuen Inspirationen für Ideen	3	ich schaffe nicht so viel wie sonst!	1	4	3	2	1	5	2	4	2	4	4	3	3	2	7	3	2	2	3	7	5	3	4	5	4	3	5	6	6	4.5	3.5	5
2	spring_2021	1	56	2	1	4				1				4		4		4	2	2	2	5	2	2	5	3	3	3	4	3	5	5	2	2	2	3	5	2	4	4	1	4	2	6	6	6	2	4.5	2
2	spring_2021	1	21	1	1	5		1						3	Keine Motivation	2	Keine Motivation Keine Sozialen Kontakte wie üblich Homeoffice	4	4	3	2	2	4	3	4	3	4	3	3	3	3	3	4	3	4	4	4	2	3	4	4	3	3	4	5	4	4	3.5	3
2	spring_2021	1	24	2	1	4				1				4		3	Fehlende Motivation nach gemachter Arbeit sich zu belohnen	3	4	4	4	4	5	4	3	3	4	4	2	4	3	5	5	4	3	5	5	3	2	2	2	2	4	3	4	5	3	2.5	4
2	spring_2021	1	19	1	1	4	1							5	Mehr Zeit, Motivation	5		4	3	2	4	2	3	4	4	4	4	4	4	3	5	5	4	4	4	4	6	2	4	2	4	2	2	4	4	4	4	4	2.5
2	spring_2021	1	52	2	1	5							1	5	durch die viele Zeit und Möglichkeiten macht man mehr	6	Zeit für das eigene Umfeld gut nutzen, das eigene Zuhause schön gestalten	3	4	3	4	2	4	3	4	2	4	4	1	4	5	5	4	4	4	5	6	3	3	2	4	3	5	4	4	4	4	3.5	3.5
2	spring_2021	1	18	2	1	1	1							5	Ich habe Zeit gefunden um Bilder zu malen und mir Geschichten im meinem Kopf auszudenken.	3	Ich erledige meistens nur die nötigsten Aufgaben und wenn dann schiebe ich sie bis zur letzten Minute auf.	3	3	4	3	4	3	5	4	3	5	2	4	2	3	7	4	3	1	4	5	3	2	3	2	1	2	4	5	7	3.5	3	3
2	spring_2021	1	23	1	1	5			1	1				5	Ich verbringe nicht mehr so viel Zeit für Wege zur Arbeit beziehungsweise zur Uni, die Zeit kann ich anders nutzen. Außerdem will ich, da man durch ELearning etc. mobile Geräte so viel mehr nutzt ansonsten in meiner Freizeit möglichst weniger Zeit online verbringen und habe so mehr Zeit für kreative Beschäftigun	4		2	5	1	4	2	3	2	5	1	4	5	2	5	4	5	3	3	2	2	6	4	5	2	4	4	4	5	5	6	4	5	3.5
2	spring_2021	1	34	2	1	5				1				2	Kochen	1	Weniger Möglichkeiten	4	3	3	4	3	4	2	3	3	4	3	3	3	4	4	4	4	4	5	5	2	3	2	3	4	3	4	4	4	3.5	3	3
2	spring_2021	1	22	2	1	5			1					2	zu 1: Motivations- und Antriebslosigkeit zu 2: Erfolg im Studium	1	zu 1: Motivations- und Antriebslosigkeit zu 2: Erfolg im Studium	4	5	5	4	4	5	4	4	4	3	4	3	4	4	6	7	6	7	5	2	2	1	2	2	2	3	1	2	1	2.5	2.5	3.5
2	spring_2021	1	23	1	1	5			1					2	keine Freizeitgestaltung	3	keine Freizeitaktivitäten	3	4	4	3	2	2	3	4	5	5	3	4	2	5	6	3	5	1	2	3	3	2	3	4	3	2	5	3	7	4.5	3	2.5
2	spring_2021	1	32	1	1	3				1				4		4		4	2	3	3	4	4	2	4	4	3	3	4	2	4	5	4	3	4	5	6	2	3	3	2	4	2	4	5	4	2.5	3.5	3
2	spring_2021	1	47	1	1	4				1				5	Durch eigene Zeit Einteilung. Gefördert neue Ideen zu Entwickeln	5		2	4	3	2	2	4	3	4	4	4	3	2	3	4	3	6	5	5	3	5	4	3	4	4	3	4	2	3	3	4	3.5	4
2	spring_2021	1	30	1	1	3						1		3	Keine Planung von Unternehmungen möglich.	4		3	4	3	1	3	4	4	3	4	4	5	2	4	3	3	5	5	3	3	5	3	3	5	3	2	4	3	3	5	3.5	3	3.5
2	spring_2021	1	21	1	1	5			1					4	- vielleicht vermindert, weil man weniger Ideen mit verschiedenen Leuten austauscht und weniger Input von anderen bekommt - ich denke man kann das aber kompensieren, indem man selber mehr nachdenkt, was bei mir durch Corona zugenommen hat	3	- weniger spaßig, weil man nur alleine lernt - mehr Stress: man könnte ja die ganze Zeit was für die Uni machen - weniger Ausgleich: Arbeitet und entspannt im gleichen Raum	5	4	4	1	2	3	2	3	5	4	4	2	3	2	7	3	2	2	4	5	1	2	5	4	4	4	5	6	6	4	2.5	2
2	spring_2021	1	22	2	1	5		1						4		3	Durch die vermehrte Zeit zuhause ohne richtige Struktur. Dadurch sinkt die Motivation	4	4	4	4	5	3	1	3	4	3	5	3	3	3	2	7	7	4	4	5	2	2	2	1	5	3	1	1	4	2	2.5	2.5
2	spring_2021	1	21	2	1	5			1					4		5	Die Anforderungen sind gestiegen und man kann aktuell nur wenig in seiner Freizeit tun	4	3	2	3	1	3	4	4	2	4	3	3	3	5	7	1	3	2	5	2	2	4	3	5	2	3	7	5	6	4.5	4	2.5
2	spring_2021	1	23	2	1	5			1					4		4		4	2	4	2	4	2	2	4	4	3	3	2	3	3	5	4	3	5	3	2	2	2	4	2	4	4	4	5	3	2.5	3	2
2	spring_2021	1	22	2	1	4			1					3	Da ich kaum bis keine neue äußerliche Einflüße habe, fehlt mir die Inspiration.	1	Mir fehlt durch die Notwendigkeit den Großteil des Tages Zuhause zu verbringen die Motivation und der positive Einfluss von FreundInnen und KommilitonInnen, was sich durch schlechtere Studienleistungen zeigt.	3	3	5	5	2	4	4	2	2	4	4	2	3	5	7	2	2	2	5	5	3	1	1	4	2	4	6	6	6	4	1.5	3.5
2	spring_2021	1	28	2	1	5			1	1				2	Kaum neue Einflüsse von Außen und Entwicklung von Monotonie und teilweiser Antriebslosigkeit	3	Schnellere Ablenkung und teilweise weniger Motivation um Aufgaben zügig zu erledigen	4	2	3	5	3	3	3	5	4	3	4	3	3	6	6	1	3	1	6	5	2	3	1	3	3	3	7	5	7	3	4	2.5
2	spring_2021	1	62	1	1	3					1			4		5		4	2	2	2	3	2	2	4	4	4	3	2	3	4	4	3	4	4	2	5	2	4	4	3	4	4	5	4	4	3.5	4	2
2	spring_2021	1	49	1	1	4				1				1	Ich habe weniger Motivation, Dinge anzufangen, bin müde, fühle mich antriebslos und frustriert. Suche Ablenkung in Medienkonsum.	2	Siehe oben ...	4	4	4	4	2	2	3	4	3	4	4	2	4	5	5	4	3	3	5	2	2	2	2	4	3	4	4	5	5	4	3	2
2	spring_2021	1	69	1	1	3					1			1	Lange Weile	4		4	3	4	1	5	4	4	5	4	4	2	3	3	1	3	3	4	5	1	7	2	2	5	1	2	3	5	4	3	2.5	3.5	3
2	spring_2021	1	23	1	1	5		1						5	Mehr Zeit zum Nachdenken und neues zu entwickeln	3	Wenig Lust viel zu machen durch die andauernden Beschränkungen	2	4	2	2	2	4	1	5	4	4	4	2	5	3	5	3	6	2	4	5	4	4	4	4	5	4	5	2	6	4	4.5	4
2	spring_2021	1	52	2	1	5				1				4	Ich erfahre nur wenig Veränderungen in meinem Leben. Mit dem Beschränkungen komme ich gut zu recht.	4	Ich erfahre nur wenig Veränderungen in meinem Leben. Mit dem Beschränkungen komme ich gut zu recht.	4	4	3	4	2	5	1	4	3	3	4	2	3	2	5	2	6	2	3	5	2	3	2	4	5	4	6	2	6	3.5	3.5	3.5
2	spring_2021	1	43	1	1	5						1		3	Weniger Input, wenig Veränderung Weniger Antrieb zum Gestalten und aktiv zu sein, vermindertes Erleben von Flow	3	Tagesablauf ist weniger strukturiert, Gefühl von genereller Stagnation. Prokrastination	4	3	4	3	1	2	3	4	3	5	4	3	3	3	4	2	2	2	5	5	2	2	3	5	3	3	6	6	6	5	3	2
2	spring_2021	1	41	1	1	5				1				3		3		3	4	2	2	1	3	4	4	4	4	5	2	5	4	5	2	2	4	5	5	3	4	4	5	2	4	6	6	4	4.5	4	3
2	spring_2021	1	40	1	2	5			1					1	keine Stimulus, keine Möglichkeit die Welt zu sehen	1	ich kann nicht mein Beruf ausüben	5	4	1	2	3	2	2	5	3	2	3	2	3	5	7	1	1	1	6	3	1	5	4	3	4	4	7	7	7	2.5	5	1.5
2	spring_2021	1	50	1	1	5				1				4		4		3	4	1	3	2	4	3	4	3	4	3	3	3	4	4	3	4	1	4	4	3	5	3	4	3	3	5	4	7	4	4.5	3.5
2	spring_2021	1	36	1	1	5						1		4		5	Priorisierung der eigenen Aufgaben und dadurch Stressreduktion	2	4	2	1	1	5	4	4	2	4	4	2	4	6	7	6	6	2	5	6	4	4	5	5	2	4	2	2	6	4.5	4	4.5
2	spring_2021	1	67	2	1	2					1			2		2		4	3	4	4	5	2	3	4	3	2	4	2	4	2	2	4	6	5	2	6	2	2	2	1	3	4	4	2	3	1.5	3	2
2	spring_2021	1	77	1	1	5					1			6	Mangelnder Kontakt Mag gern aus jeder Situation etwas positives entdecken	6	siehe oben	3	4	3	4	1	5	3	4	3	5	5	1	5	6	7	1	1	1	7	7	3	3	2	5	3	5	7	7	7	5	3.5	4
2	spring_2021	1	21	1	1	5			1					6	Natur mit anderen Augen entdecken, Zeit für Fotografieren nutzen	4		4	3	2	3	1	2	2	4	3	4	3	3	3	3	5	2	2	2	3	5	2	4	3	5	4	3	6	6	6	4.5	4	2
2	spring_2021	1	18	1	1	3		1						4		6	Ich bin produktiver, da ich mir meine Lern-, und Arbeitszeiten selber einteilen kann.	4	5	3	2	2	4	5	4	4	5	3	2	4	5	6	6	4	3	2	5	2	3	4	4	1	4	2	4	5	4.5	3.5	3
2	spring_2021	1	23	1	1	5				1				3		3		4	3	3	2	4	2	4	3	3	2	4	2	3	2	4	4	5	3	4	4	2	3	4	2	2	4	4	3	5	2	3	2
2	spring_2021	1	25	1	2	5				1				3	Es liegt an meine Emotionale Situation im Moment die sehr unstabil ist	3	Es liegt an meine Emotionale Situation im Moment die sehr unstabil ist	2	5	1	4	1	5	2	5	2	5	5	1	4	3	7	5	1	4	3	7	4	5	2	5	4	5	3	7	4	5	5	4.5
2	spring_2021	1	30	2	1	5				1				4		4		2	4	4	4	4	4	2	4	2	3	4	1	4	5	4	4	3	5	6	6	4	2	2	2	4	5	4	5	3	2.5	3	4
2	spring_2021	1	68	2	1	2					1			4		4		3	4	4	3	3	2	3	3	3	4	3	3	3	4	4	5	5	5	4	5	3	2	3	3	3	3	3	3	3	3.5	2.5	2.5
2	spring_2021	1	21	1	1	5			1					3	Lustlosigkeit	2	Lustlosigkeit, Müdigkeit, kein richtiger Alltag	1	3	3	2	1	5	3	4	4	4	3	4	3	3	7	2	5	5	3	5	5	3	4	5	3	2	6	3	3	4.5	3.5	5
2	spring_2021	1	18	1	2	3	1							1	Ich verbringe viel Zeit im Bett, wie soll man da kreativ sein.	1	Ich liege nur im Bett	2	1	4	2	2	5	4	2	2	3	2	3	3	3	5	6	6	5	7	4	4	2	4	4	2	3	2	2	3	3.5	2	4.5
2	spring_2021	1	21	2	1	5			1					3	Daran, dass man nur noch zu Hause sitzt und online Kontakt zu Mitstudierenden hat. Es zeigt sich dadurch, dass man einfach viel weniger Input von außen bekommt, da man nur bewusst Input kriegt, wenn man in ein Meeting geht. In der Uni hat man als Außenstehender dennoch einiges um sich herum mitbekommen.	2	Weil Zuhause psychisch als "Ort der Entspannung" betrachtet wird. Gearbeitet wird voranging am Arbeitsplatz -> sprich in der Uni in Seminarräumen, Bibliothek, eigenständige Gruppenräume, zu Hause lässt man sich durch viel mehr Dinge ablenken	4	3	3	3	4	3	3	4	4	3	3	4	4	4	5	6	5	7	5	4	2	3	3	2	3	2	2	3	1	2.5	3.5	2.5
2	spring_2021	1	25	1	1	5				1				5	Mehr Zeit zu Hause, Ideenreichtum um die eigene Wohnung zB. selbst zu dekorieren	4	Ich bin genau so produktiv wie sonst auch - Großer Ehrgeiz und Organisation	2	3	1	2	4	5	3	5	4	2	2	3	3	3	2	1	5	1	5	4	4	5	4	2	3	3	7	3	7	2	5	4.5
2	spring_2021	1	21		1	5		1						4	Meine persönliche Lebensweise hat sich kaum verändert.	7	Ich habe seit der Corona Krise viel mehr geschrieben als je zuvor. Dies kann unabhängig von der Corona Krise sein, aber ich denke es spielt mit ein, dass man seit der Krise das Haus möglichst nicht mehr verlassen soll. Zwar hat sich dadurch meine Lebensweise kaum verändert. Aber es hat irgendwie mein Gewissen beruhigt, wenn ich Treffen abgesagt habe oder gar nicht erst eingeladen wurde. Weil ich …	3	4	3	2	1	4	2	4	5	5	5	2	3	4	7	3	5	1	4	6	3	3	4	5	4	4	5	3	7	5	3.5	3.5
2	spring_2021	1	20	2	1	5			1					5		3		4	4	2	3	4	3	4	5	4	4	3	4	2	3	7	2	3	3	4	5	2	4	3	2	2	2	6	5	5	3	4.5	2.5
2	spring_2021	1	24	2	1	5							1	4	Teilweise kreativer weil ich mich mit Dingen beschäftige, die ich vorher liegen lassen habe aber auch teilweise weniger kreativ weil die Motivation und Abwechslung fehlt	2	Aufgaben werden teilweise aufgeschoben und es wird sich mehr abgelenkt	3	1	3	2	2	5	4	5	2	4	2	3	2	5	6	2	2	2	5	3	3	3	4	4	2	3	6	6	6	4	4	4
2	spring_2021	1	21		2	5			1					2	Ich bin generell nicht so kreativ und muss da noch etwas arbeiten	5	Nehme Verantwortung mehr für mich auf	4	4	4	2	4	2	4	2	4	4	2	3	2	6	3	4	3	7	7	3	2	2	4	2	2	3	4	5	1	3	2	2
2	spring_2021	1	22	1	1	5			1	1				3	Ich habe etwas weniger Ideen und Einfälle. Mein Kopf arbeitet langsamer.	4	keine Auswirkungen	2	2	3	3	1	4	4	3	1	3	2	3	2	4	7	2	4	1	5	7	4	3	3	5	2	3	6	4	7	4	3	4
2	spring_2021	1	19	1	1	5			1					3	zu viel zuhause im selben raum	3	immer der selbe tag/rhtymus	4	4	3	4	2	4	3	4	3	5	3	2	3	6	6	3	2	1	4	5	2	3	2	4	3	4	5	6	7	4.5	3.5	3
2	spring_2021	1	23	1	2	5			1					4		3	Man wird häufiger „allein gelassen“	4	4	4	2	3	2	3	2	4	4	1	3	2	4	5	4	5	5	4	4	2	2	4	3	3	3	4	3	3	3.5	2	2
2	spring_2021	1	22	1	1	4				1				4		4		2	4	1	4	4	5	5	4	3	2	4	2	4	5	5	4	4	1	2	6	4	5	2	2	1	4	4	4	7	2	4.5	4.5
2	spring_2021	1	21	1	1	5			1					6	Mehr Zeit dafür	3	Keine Motivation	4	4	4	2	1	3	2	4	4	5	4	2	4	4	4	4	4	3	3	5	2	2	4	5	4	4	4	4	5	5	3	2.5
2	spring_2021	1	61	1	1	5					1			5	aufgrund des reduzierten sozialen Aktivitäten	5	aufgrund der reduzierten sozialen Aktivitäten	3	4	1	4	1	3	2	5	1	3	4	1	4	2	4	4	1	1	2	5	3	5	2	5	4	5	4	7	7	4	5	3
2	spring_2021	1	18	2	1	5				1				4	Gar nicht	5	Gar nicht	4	1	2	4	5	5	5	4	1	4	1	3	3	5	7	1	1	1	7	5	2	4	2	1	1	3	7	7	7	2.5	4	3.5
2	spring_2021	1	19	2	1	3		1						5		5		4	2	4	4	3	3	2	3	3	5	3	3	2	3	3	4	4	3	4	2	2	2	2	3	4	3	4	4	5	4	2.5	2.5
2	spring_2021	1	18	1	1	1	1							1	Faulheit	1	Ebenfalls Faulheit	5	5	5	2	2	2	2	2	5	2	3	1	3	2	6	5	6	1	5	3	1	1	4	4	4	5	3	2	7	3	1.5	1.5
2	spring_2021	1	20	1	1	5			1					5	Viel Zeit zum Nachdenken, da nicht viel im Leben geschieht	2	Demotivation aufgrund von keinem Ausgleich zum Studieren	2	4	4	3	2	5	5	4	3	4	3	2	4	4	7	1	2	1	5	6	4	2	3	4	1	4	7	6	7	4	3	4.5
2	spring_2021	1	19	2	1	5	1							4		2	Lustlosigkeit	2	4	5	5	2	5	2	2	2	4	3	2	3	2	2	5	6	6	3	3	4	1	1	4	4	4	3	2	2	4	1.5	4.5
2	spring_2021	1	24	2	1	5			1					3	Fehlende Eindrücke von außen Lustlosigkeit Fehlende Interaktion mit anderen	3	Lustlosigkeit Müdigkeit Abgeschlagenheit	3	3	3	4	4	4	2	5	2	4	4	2	3	5	6	2	2	1	5	6	3	3	2	2	4	4	6	6	7	3	4	3.5
2	spring_2021	1	21	1	1	5			1					3	Weniger Motivation zu schreiben oder zu malen durch weniger Inspiration, da man nur zuhause ist	4		2	2	2	2	1	5	2	4	4	4	4	3	3	7	7	2	2	3	6	5	4	4	4	5	4	3	6	6	5	4.5	4	4.5
2	spring_2021	1	20	1	1	5			1					3		7	Keine Ablenkung	2	5	4	2	4	4	4	4	4	3	4	2	3	2	7	2	2	4	4	5	4	2	4	2	2	4	6	6	4	2.5	3	4
2	spring_2021	1	21	2	1	4				1				4		4		4	4	4	4	3	2	2	4	4	4	3	4	3	6	3	6	5	6	7	4	2	2	2	3	4	2	2	3	2	3.5	3	2
2	spring_2021	1	21	1	1	5			1					3	Ich bin oft allein	3	Ich habe weniger Motivation	3	3	2	2	4	2	2	4	4	3	3	3	3	4	4	3	4	4	2	5	3	4	4	2	4	3	5	4	4	2.5	4	2.5
2	spring_2021	1	20	2	1	5			1					4		1	Man kann sich viel einfacher ablenken lassen wenn man den ganzen Tag zuhause ist. Man hat kein „Pflichtgefühl“ etwas für die Uni zu machen (Vorlesungen anzugucken), da man nicht zur Uni in einen Vorlesungsraum gehen muss	4	2	4	4	3	3	4	2	3	2	3	4	2	4	4	3	4	1	6	4	2	2	2	3	2	2	5	4	7	2.5	2	2.5
2	spring_2021	1	21	2	1	5			1					4		5		3	2	3	5	2	3	3	4	2	3	3	3	3		4	4	3		5	6	3	3	1	4	3	3	4	5		3.5	3.5	3
2	spring_2021	1	20	1	1	5			1	1				3	weniger Motivation , mehr zu tun	2	gleichen Gründe	4	1	3	4	1	3	3	5	3	4	4	3	4	4	6	6	2	1	5	5	2	3	2	5	3	3	2	6	7	4.5	4	2.5
2	spring_2021	1	20	2	1	5			1					4	Beides- Kreativer da man mehr zeit mit sich selbst hat umkreativer- da man weniger neue umgänge hat	3	Weniger Ansporn	2	4	4	4	2	4	3	3	3	3	2	3	3	4	5	2	4	4	4	5	4	2	2	4	3	3	6	4	4	3.5	2.5	4
2	spring_2021	1	19	1	1	5	1							4	Ich bin genau so unkreativ, wie vorher	3	Weniger Motivation mich aufzuraffen	2	4	4	5	5	5	5	5	1	1	4	2	3	2	3	3	5	3	2	5	4	2	1	1	1	4	5	3	5	1	3.5	4.5
2	spring_2021	1	21	1	1	3		1						2	Antriebslosigkeit	1	Ich liege ständig rum, bin müde und schlafe sehr viel Kann mich kaum für Tätigkeiten motivieren	2	4	5	1	3	5	1	4	3	5	3	3	3	1	5	1	1	1	7	4	4	1	5	3	5	3	7	7	7	4	2.5	4.5
2	spring_2021	1	28	2	1	5							1	4		4		2	1	5	5	1	5	4	4	3	5	2	4	2	4	4	4	4	4	5	5	4	1	1	5	2	2	4	4	4	5	2.5	4.5
2	spring_2021	1	52	1	1	5				1				3	Fehlender Input von Kollegen etc	3	Alles dauert länger und die technischen Möglichkeiten sind schlechter	1	5	4	5	4	5	2	4	1	4	5	1	5	4	5	2	2	1	5	6	5	2	1	2	4	5	6	6	7	3	3	5
2	spring_2021	1	25	1	2	5							1	6	Mehr Zeit um Ideen zu entwickeln und umzusetzen	4		2	3	4	2	1	4	2	3	3	5	2	2	2	2	2	4	6	1	5	6	4	2	4	5	4	4	4	2	7	5	2.5	4
2	spring_2021	1	51	1	1	3				1				6	Ich muss neue Wege beschreiten	4		2	4	2	2	3	4	4	4	2	4	4	2	4	4	4	4	4	2	4	7	4	4	4	3	2	4	4	4	6	3.5	4	4
2	spring_2021	1	44	2	2	5				1				6	Fast alle Sitzungen sind virtuell. Dies fragt einen kreativeren Einsatz um alle beteiligten aktiv mitzunehmen .	4		2	3	3	4	3	4	2	4	2	3	4	2	3	7	7	1	2	2	6	6	4	3	2	3	4	4	7	6	6	3	3.5	4
2	spring_2021	1	26	1	1	5			1	1				5	Ich habe mehr Zeit nachzudenken und mich aktiv mit mir selbst zu beschäftigen.	3	Ich brauche soziale Kontakte und Menschen mit denen ich aktiv arbeite um produktiv zu sein.	1	2	1	1	3	4	4	3	4	4	1	4	2	5	6	2	2	4	5	5	5	5	5	3	2	2	6	6	4	3.5	4	4.5
2	spring_2021	1	57	1	1	3						1		6	mehr Zeit für neue Ideen	6	mehr Zeit	2	3	1	2	2	3	4	4	3	4	4	2	4	4	6	2	2	7	4	6	4	5	4	4	2	4	6	6	1	4	4.5	3.5
2	spring_2021	1	52	1	1	5				1				4	mehr Zeit zum denken, fördert Kreativität - gleichzeitg fehlt Impuls von Außen	4	phasenweise mehr Produktivität, phasenweise weniger	3	4	3	2	1	3	2	4	3	3	4	2	4	7	7	2	3	4	4	5	3	3	4	5	4	4	6	5	4	4	3.5	3
2	spring_2021	1	77	2	1	5					1			6	Mehr Zeit für sich selbst weniger Ablenkung	4	Äußere Ablenkungen entfallen, das gleicht aus	4	4	4	2	5	3	4	4	4	5	3	2	4	6	6	4	6	7	4	7	2	2	4	1	2	4	4	2	1	3	3	2.5
2	spring_2021	1	73	2	1	5					1			4	Kreativität ist sowohl Gelegenheit wie Absicht, Corona macht da wenig	5	mehr Zeit zu Hause	2	2	4	4	1	4	2	4	3	4	5	1	5	5	6	2	2	1	6	6	4	2	2	5	4	5	6	6	7	4.5	3	4
2	spring_2021	1	49	1	1	3				1				4	Mein Leben hat sich kaum verändert.	4		3	4	1	2	5	4	3	5	3	4	4	2	4	2	2	6	6	4	3	6	3	5	4	1	3	4	2	2	4	2.5	5	3.5
2	spring_2021	1	68	2	1	2					1			4		4		2	2	3	3	2	4	4	4	3	4	4	3	3	3	3	4	6	4	5	4	4	3	3	4	2	3	4	2	4	4	3.5	4
2	spring_2021	1	20	2	1	5			1					4		3	- unmotiviert	1	4	2	5	3	4	3	4	2	4	3	2	2	4	5	3	4	2	6	6	5	4	1	3	3	4	5	4	6	3.5	4	4.5
2	spring_2021	1	24	1	1	5			1					1	Unmotiviertheit Eingezwängtheit	2	Keine Motivation.	2	3	2	2	1	5	3	5	3	5	3	3	3	4	5	3	3	2	2	4	4	4	4	5	3	3	5	5	6	5	4.5	4.5
2	spring_2021	1	59	2	1	5			1					3	Keine Praxisarbeit	3	Keine Präsenzveranstaltungen	3	2	3	3	3	4	3	4	2	4	5	2	5	4	5	2	4	3	4	3	3	3	3	3	3	4	6	4	5	3.5	3.5	3.5
2	spring_2021	1	22	2	1	5			1					3	Eingeschränkte Möglichkeiten führen zu eingeschränkten ideen. Die meisten ideen sind spontan und entstehen aus gesprächen bzw. in Gesellschaft. Dies ist während der Corona-Pandemie nur sehr eingeschränkt möglich.	3	Zu Hause wird man öfter abgelenkt, als an fremden Orten	4	4	4	4	2	3	3	3	4	4	4	2	4	2	3	3	4	2	3	3	2	2	2	4	3	4	5	4	6	4	2.5	2.5
2	spring_2021	1	21	1	1	5			1					4		2	Man hat keinen Zeitstress und sowieso nichts vor.	2	2	2	3	1	4	4	5	1	5	3	2	2	5	5	1	4	1	4	4	4	4	3	5	2	4	7	4	7	5	4.5	4
2	spring_2021	1	20	1	1	4		1	1					3		4		3	3	2	4	3	4	3	4	3	4	3	2	3	5	5	5	3	1	5	5	3	4	2	3	3	4	3	5	7	3.5	4	3.5
2	spring_2021	1	62	2	1	5				1				5	Man muss oft ungewöhnliche Lösungen finden	4		4	4	4	4	4	4	3	4	2	4	4	2	4	3	3	3	3	2	4	6	2	2	2	2	3	4	5	5	6	3	3	3
2	spring_2021	1	23	1	1	5			1					1	Keine Motivation	1	Keine Motivation, Energie oder Lust	4	2	5	2	2	4	2	3	5	5	2	1	2	2	1	4	6	2	3	4	2	1	4	4	4	5	4	2	6	4.5	2	3
2	spring_2021	1	47	1	1	5				1				2	geistig mit der Materie Corona beschäftigt, Einschränkungen im sozialen Bereich und kein Reisen möglich, dadurch keine neuen Anregungen	5	mehr Ruhe zu Hause zum arbeiten	1	4	3	2	2	4	3	5	1	4	4	2	3	5	6	3	2	3	3	6	5	3	4	4	3	4	5	6	5	4	4	4.5
2	spring_2021	1	23	1	1	5			1					3	weniger Input, der zu Kreativität anregt, monotoner Alltag	6	Mehr Uni-Aufgaben erfordern mehr Produktivität	2	3	1	1	4	5	4	5	4	3	4	2	4	6	6	2	2	1	2	5	4	5	5	2	2	4	6	6	7	2.5	5	4.5
2	spring_2021	1	20	1	1	5			1					3	Motivation	2	Weniger Motivation	1	4	4	1	1	4	3	5	4	5	3	2	3	5	5	4	4	4	5	3	5	2	5	5	3	4	4	4	4	5	3.5	4.5
2	spring_2021	1	22	2	1	5			1					3	Weniger Einflüsse im Leben aus denen man Ideen gewinnen kann, Motivation sinkt	4		1	4	3	3	4	5	4	5	2	4	4	2	4	4	5	2	5	2	5	6	5	3	3	2	2	4	6	3	6	3	4	5
2	spring_2021	1	55	1	1	5				1				2	"Coronablues", mangelnde reale soziale Kontakte die inspirieren	3	eintöniger Alltag, sehr wenige reale soziale Kontakte	4	2	3	2	2	4	3	4	2	4	3	4	2	4	4	4	4	4	2	4	2	3	4	4	3	2	4	4	4	4	3.5	3
2	spring_2021	1	20	2	1	5		1		1				3	Fauler geworden	2	Länger schlafen Weniger Lust rauszugehen wegen Masken und Abstand Läden sind geschlossen um Sachen zu kaufen	1	3	2	2	3	5	5	4	2	4	2	4	1	5	5	6	5	3	6	6	5	4	4	3	1	2	2	3	5	3.5	4	5
2	spring_2021	1	20	1	1	4			1					2	Monotoner Alltag	2	Kaum Abwechslung	3	4	1	2	1	5	4	5	4	5	3	3	3	7	5	6	3	3	5	6	3	5	4	5	2	3	2	5	5	5	5	4
2	spring_2021	1	38	1	1	5				1				4		3		2	3	2	3	1	5	3	5	3	5	3	2	3	7	6	2	5	2	5	4	4	4	3	5	3	4	6	3	6	5	4.5	4.5
2	spring_2021	1	20	1	1	5			1					4		3	Nicht der Umfang an Kommunikation oder Diskussionen mit anderen Student*innen und somit nicht die Reflexion von anderen Sichtweisen zu verschidenen Themen	4	2	3	2	3	4	4	4	2	4	4	2	3	4	7	4	3	4	5	6	2	3	4	3	2	4	4	5	4	3.5	3.5	3
2	spring_2021	1	20	1	1	4			1					1	Zu wenig Abwechslung -> nur noch zuhause	2	Keine Motivation	4	4	1	1	1	5	2	5	5	5	2	3	3	5	4	6	6	3	5	6	2	5	5	5	4	3	2	2	5	5	5	3.5
2	spring_2021	1	20	2	1	5			1	1				5	mehr zeit fürs kreative denken und ausprobieren	5	mehr zeit für Arbeit und Sport	4	3	4	4	4	4	3	5	2	4	4	1	5	2	7	2	5	3	5	7	2	2	2	2	3	5	6	3	5	3	3.5	3
2	spring_2021	1	20	1	1	5			1					5	Mehr Zeit, da ich kaum Freizeitaktivitäten planen kann	4		2	4	3	2	1	4	2	3	4	4	3	2	3	4	5	4	3	4	5	4	4	3	4	5	4	4	4	5	4	4.5	3	4
2	spring_2021	1	57	2	1	5				1				3	schaue mehr Fernsehen und Videoclips	3	fehlender Urlaub als Pause und KreATIVITÄTSQUELLE; WENIGER sTADTBUMMEL ZUR zERSTREUUNG; WENIGERE eSSENGEHEN ALS abwechslung, schlechtere Stimmung zum Schreiben und Nachdenken, fehlende Fortbildungsmöglichkeiten zur Ideengenerierung, aeber auch stärkere Träume, die Kreativität ausdrücken und hilfreich sind bei Imaginationen	4	4	4	3	4	2	2	4	4	4	3	4	4	6	7	5	4	3	3	4	2	2	3	2	4	2	3	4	5	3	3	2
2	spring_2021	1	18	1	1	3	1							1	Keine Motivation, schlechte Laune, stressgefühl, schulische Abnahme, Überforderung, alleine sein	1	Möchte am liebsten nichts mache, alles zu viel, Stress, Läden haben zu, schulischer Erfolg Abnahme und oben genanntes	2	3	4	1	2	4	3	3	3	4	3	2	3	4	5	7	7	4	3	3	4	2	5	4	3	4	1	1	4	4	2.5	4
2	spring_2021	1	60	2	1	5				1				4		4		5	5	2	1	5	1	3	5	4	2	5	2	5	4	6	4	5	1	4	5	1	4	5	1	3	4	4	3	7	1.5	4.5	1
2	spring_2021	1	26	1	1	5			1					4		2		2	4	3	2	5	5	2	4	3	3	4	1	4	6	7	1	2	1	4	6	4	3	4	1	4	5	7	6	7	2	3.5	4.5
2	spring_2021	1	23	1	1	5			1					6	Man hat mehr Zeit für sich	7	Daran, dass ich mir viel mehr Zeit nehmen kann	4	4	2	4	2	4	2	4	4	4	3	3	3	4	3	2	3	1	5	6	2	4	2	4	4	3	6	5	7	4	4	3
2	spring_2021	1	24	2	1	4				1				3		4		2	4	2	3	5	4	3	4	3	1	4	2	4	4	4	3	5	4	4	5	4	4	3	1	3	4	5	3	4	1	4	4
2	spring_2021	1	53	1	1	3				1				4		4		2	2	3	4	4	4	3	4	3	3	3	3	3	3	2	4	2	4	5	7	4	3	2	2	3	3	4	6	4	2.5	3.5	4
2	spring_2021	1	52	2	1	4				1				4	Mein Leben hat sich wenig geändert	6	Weniger Möglichkeiten zum Reisen und für Treffen mit Freunden	3	3	1	4	3	5	3	5	2	3	3	3	3	6	6	2	2	2	5	6	3	5	2	3	3	3	6	6	6	3	5	4
2	spring_2021	1	51	1	1	3				1				4		4		2	4	2	2	4	4	4	4	2	4	4	2	4	4	4	4	4	4	4	6	4	4	4	2	2	4	4	4	4	3	4	4
2	spring_2021	1	21	1	1	5		1		1				4		2	fauler, mehr im Bett, weniger aufs Lernen konzentriert	3	4	4	2	4	4	3	5	3	2	4	2	4	3	4	5	5	4	3	5	3	2	4	2	3	4	3	3	4	2	3.5	3.5
2	spring_2021	1	56	2	1	5				1				4		4		1	3	4	2	2	4	4	3		4	4	2	3	5	6	6	6	2	5	6	5	2	4	4	2	4	2	2	6	4	2.5	4.5
2	spring_2021	1	55	1	1	5				1				2	Keine Anforderungen, keine Anlässe, erschwerte Möglichkeiten	3	Weniger Anlässe, weniger Empfänger meiner Produktivität -> wenig Motivation, produktiv zu sein.	5	5	1	2	1	1	2	5	1	4	4	1	5	2	6	1	1	1	1	4	1	5	4	5	4	5	7	7	7	4.5	5	1
2	spring_2021	1	52	1	1	5			1	1				4		4		5	2	1	3	5	2	3	5	2	4	3	1	3	6	6	1	2	1	5	7	1	5	3	1	3	5	7	6	7	2.5	5	1.5
2	spring_2021	1	55	1	1	5				1				4		4		2	3	2	2	1	4	4	3	2	5	3	1	3	6	6	1	1	1	4	7	4	4	4	5	2	5	7	7	7	5	3.5	4
2	spring_2021	1	26	2	1	5				1				1	Müdigkeit, Kopfschmerzen	2	Siehe oben	4	3	4	5	4	4	3	4	3	3	4	2	3	2	5	4	2	1	2	4	2	2	1	2	3	4	4	6	7	2.5	3	3
2	spring_2021	1	52	1	1	3				1		1		4		4		1	5	1	4	4	5	4	3	2	4	4	2	4	3	3	6	5	5	4	5	5	5	2	2	2	4	2	3	3	3	4	5
2	spring_2021	1	18	2	1	5	1							5	Man hat mehr Zeit im gewohnten Umfeld. Man probiert neue Sachen aus, für die man sonst keine oder weniger Zeit hatte.	3	Man nimmt sich zwar mehr Zeit für potentielle Hobbies, aber ist so auch abgelenkter von der eigentlichen Arbeit und vernachlässigt diese oder vollführt diese nicht allzu gewissenhaft.	4	3	5	2	2	2	4	5	5	3	2	3	3	1	3	4	6	1	3	4	2	1	4	4	2	3	4	2	7	3.5	3	2
2	spring_2021	1	57	1	1	5				1				5	weil man Dinge nicht kaufen konnte, habe ich etwas selbst entworfen, weil ich mehr Zeit habe, habe ich mehr kreativ beschäftigt	5	mehr Zeit	4	3	2	4	5	5	3	4	1	4	4	1	4	4	4	6	6	4	4	4	2	4	2	1	3	5	2	2	4	2.5	4	3.5
2	spring_2021	1	52	1	1	5				1				5	Beruflich: Ich versuche im Verkauf neue Strategien, um Neukunden zu gewinnen und Bestandskunden zu halten, mitzuentwickeln. Privat: mehr Zeit um Nachzudenken und sich eventuell mit neuen Dingen/ Dingen zu beschäftigen, für die man vorher keine Zeit zu haben glaubte.	4		3	2	1	2	2	4	4	5	3	5	3	3	2	4	4	6	4	2	3	6	3	5	4	4	2	3	2	4	6	4.5	5	3.5
2	spring_2021	1	49	2	1	4				1				3		4		3	4	2	3	2	4	3	4	2	3	4	3	4	4	3	5	4	4	3	5	3	4	3	4	3	3	3	4	4	3.5	4	3.5
2	spring_2021	1	52	1	1	5				1				5	Ich musste kreativ werden, da der normale Sport-Kursablauf nicht mehr möglich war. Ich musste mir etwas für draußen überlegen (als die Hallen geschlossen waren) und später dann Sportstunden über ZOOM kreieren.	4	meiner Meinung nach hat sich da nichts bei mir geändert	4	3	2	2	4	2	2	4	3	3	2	3	2	4	6	2	2	2	1	6	2	4	4	2	4	3	6	6	6	2.5	4	2
2	spring_2021	1	34	1	2	5						1		4	Corona ist Corona, ich bleib ich	4	Leistung=Arbeit/Zeit stays the same	2	5	2	4	2	5	2	4	2	5	3	1	4	4	3	4	1	2	4	7	4	4	2	4	4	5	4	7	6	4.5	4	4.5
2	spring_2021	1	37	2	1	4				1				4		4		1	4	2	4	3	5	3	4	2	4	4	2	4	6	5	3	3	3	7	7	5	4	2	3	3	4	5	5	5	3.5	4	5
2	spring_2021	1	57	2	1	5				1				5	Weniger Reisetätigkeit, mehr theoretische Arbeiten	5	S.o.	3	3	1	4	4	4	3	5	2	4	3	3	3	6	7	1	1	1	5	7	3	5	2	2	3	3	7	7	7	3	5	3.5
2	spring_2021	1	44	1	1	4				1				4		4		3	3	2	5	1	4	1	5	3	4	3	2	3	4	3	2	2	3	4	6	3	4	1	5	5	4	6	6	5	4.5	4.5	3.5
2	spring_2021	1	52	1	1	3				1				4	Umveränderte Arbeitsergebnisse	3	Gelegentliche Antriebsschwäche	1	4	4	4	4	5	3	4	2	4	4	1	3	5	7	1	1	1	5	5	5	2	2	2	3	5	7	7	7	3	3	5
2	spring_2021	1	22	1	1	5			1	1				3	Lustlosigkeit & Müdigkeit	5	Mehr Zeit zuhause, daher Drang produktiver zu sein.	1	4	2	2	2	4	2	5	2	4	4	2	4	4	5	2	2	1	5	5	5	4	4	4	4	4	6	6	7	4	4.5	4.5
2	spring_2021	1	53	2	1	5				1				4		4		3	4	4	4	4	4	4	4	2	2	4	1	4	4	5	3	2	2	6	7	3	2	2	2	2	5	5	6	6	2	3	3.5
2	spring_2021	1	55	2	1	2				1				4	Weil ich meine Kreativität hauptsächlich bei meiner Arbeit auslebe	4	Wei ich in meiner Umgebung durch das Virus weniger Einschränkungen hsbe	4	4	2	4	5	4	3	4	2	4	4	2	4	4	6	2	5	2	6	5	2	4	2	1	3	4	6	3	6	2.5	4	3
2	spring_2021	1	25	1	1	5			1					1	keine Motivation	1	keine Motivation	5	4	5	2	4	2	4	4	4	4	3	4	3	4	4	4	4	4	3	5	1	1	4	2	2	2	4	4	4	3	2.5	1.5
2	spring_2021	1	21	1	1	5			1					6	Mehr Zeit für sich haben. Ich male mehr, bastle Schmuck und denke mehr nach, überlege mir verschiedene Sachen selbst zu bauen/zu gestalten	4		1	4	2	3	1	5	2	3	2	4	4	2	4	3	5	2	5	4	3	5	5	4	3	5	4	4	6	3	4	4.5	3.5	5
2	spring_2021	1	20	1	1	5			1	1				5	Ich habe mehr Zeit	3	Mehr Selbstverantwortung, habe weniger feste Termine	4	4	5	2	1	4	3	2	5	5	3	2	3	2	6	6	5	4	4	4	2	1	4	5	3	4	2	3	4	5	1.5	3
2	spring_2021	1	20	1	1	5			1					2	Fehlende Inspiration, fehlender Austausch mit anderen, generelle Lustlosigkeit und etwas Aussichtslosigkeit	3	Ähnlich wie oben. Generelle Lustlosigkeit durch aufkommende Aussichtslosigkeit	2	3	3	3	2	4	2	4	2	5	3	2	4	6	7	3	2	1	6	5	4	3	3	4	4	4	5	6	7	4.5	3.5	4
2	spring_2021	1	51	2	1	5				1				3	Es gibt halt keine Auftrittsmöglichkeit für unsere Band.	4	Effekte heben sich auf, weniger Ablenkung, aber auch weniger Möglichkeiten jenseits des Dienstes nach Vorschrift.	3	4	3	2	2	2	3	3	4	4	4	2	4	5	5	3	3	3	3	4	3	3	4	4	3	4	5	5	5	4	3	2.5
2	spring_2021	1	31	1	1	5				1				3	Es gab 2020 starke künstlerische Blockaden.	5	Der Versuch aktiver zu bleiben, die Verbindung aufrecht zu erhalten, medial sichtbar zu bleiben und Bilder zum Verkauf zu produzieren.	2	3	2	2	1	4	4	5	2	4	3	2	3	5	5	4	3	2	3	5	4	4	4	5	2	4	4	5	6	4.5	4.5	4
2	spring_2021	1	21	2	1	5			1					2	Weniger Einflüsse, da Ich das Hause wesentlich weniger verlasse. Dadurch weniger Ideen.	2	Mangelnde Motivation und soziale Isolation.	4	3	2	4	1	2	2	4	2	5	2	1	3	7	7	1	1	1	6	1	2	4	2	5	4	5	7	7	7	5	4	2
2	spring_2021	1	25	2	1	5				1				4	Ich merke keinen unterschied	4	Arbeitsumstände haben sich nicht geändert	3	3	4	2	4	4	2	4	5	2	4	2	4	6	6	1	2	1	2	6	3	2	4	2	4	4	7	6	7	2	3	3.5
2	spring_2021	1	52	1	1	3				1				4		4		2	4	2	3	1	4	3	4	2	5	3	2	3	5	5	5	5	1	5	6	4	4	3	5	3	4	3	3	7	5	4	4
2	spring_2021	1	21	2	1	5			1					2	Weniger Ideen, da weniger Inspiration	3	Es fällt schwer sich Ziele zu setzen, da man kaum Aktivitäten hat auf die man sich freut Es fällt schwer Tagesziele (Lernziele) zu erreichen, da kein Druck herrscht. Es wird zeit für nicht sinnvolle Beschäftigungen vergeudet (Handy-Spiele etc..)	2	2	4	5	4	4	4	3	2	4	2	4	2	6	6	2	2		6	5	4	2	1	2	2	2	6	6		3	2.5	4
2	spring_2021	1	23	1	1	5			1					4	Habe da noch nie drauf geachtet, sehe keine Veränderung.	2	Es gibt keine äußere Struktur. Ich habe keine Selbstdisziplin und kann zuhause nicht arbeiten, deshalb habe ich in den letzten zwei Semestern fast gar nichts für die Uni geschafft. Ich brauche irgendeinen Ort, an den ich gehen kann zum Arbeiten.	4	4	4	3	5	2	3	4	4	2	4	2	3	4	6	3	5	4	2	3	2	2	3	1	3	4	5	3	4	1.5	3	2
2	spring_2021	1	21	1	1	5			1					2	Ich hab keine Lust mehr mir kreative Gerichte auszudenken	2	Ich habe keine Motivation.	1	5	2	2	1	5	2	5	2	4	4	1	5	6	6	2	2	2	4	5	5	4	4	5	4	5	6	6	6	4.5	4.5	5
2	spring_2021	1	21	1	1	5			1					5	Mehr Zeit zu Hause, um sich Gedanken zu machen evtl.	4	positive und negative Auswirkungen auf meine Produktivität, je nach Tag. Manchmal bringt die Pandemie mich dazu mehr zu schaffen/produktiver zu sein, manchmal aber auch eben nicht und ich lunger nur rum	4	5	4	2	2	4	3	4	4	5	3	2	4	2	6	6	6	4	2	3	2	2	4	4	3	4	2	2	4	4.5	3	3
2	spring_2021	1	19	1	1	1	1							5	Mehr Zeit	4	Ich war noch nie produktiv, das ändert auch eine Pandemie nicht	2	3	5	2	2	1	4	2	5	4	2	2	1	1	5	7	7	4	3	2	4	1	4	4	2	4	1	1	4	4	1.5	2.5
2	spring_2021	1	22	2	1	4			1					3	Generelle unproduktivität	1	Kaum motivation, oftmals drücke ich mich vor Aufgaben	5	4	5	4	3	2	3	3	4	3	4	3	3	1	2	4	5	2	2	2	1	1	2	3	3	3	4	3	6	3	2	1.5
2	spring_2021	1	22	2	1	5		1		1				3	Ich komme in weniger Situationen die Problemlösestrategien erfordern, da der Alltag ziemlich gleichbleibend ist. Die Arbeit erfordert ein anderes Maß von Kreativität, welches sich aber nicht zwangsläufig auf die Quantität bzw. Qualität ausübt.	5	Um nicht in den Tag hineinzuleben, strukturiere ich mir den Tag bzw. die Woche mehr als zuvor. Dadurch schaffe ich mehr und bin auch konzentrierter bei der Sache, weshalb ich schon eine Steigerung meiner Produktivität sehe.	2	4	4	5	3	5	5	5	1	5	3	2	4	5	7	2	2	3	5	6	4	2	1	3	1	4	6	6	5	4	3.5	4.5
2	spring_2021	1	52	2	1	5				1				2	Kein persönlicher Kontakt zur Aussenwelt	2	Siege oben	3	2	4	4	3	4	3	4	2	4	3	3	3	3	4	4	3	4	4	3	3	2	2	3	3	3	4	5	4	3.5	3	3.5
2	spring_2021	1	22	1	1	5			1					5	man hat mehr Zeit zum Nachdenken, man ist mehr mit sich allein beschäftigt und entfaltet sich in seiner Kreativität	2	jeden Tag dieselbe Tätigkeit ohne große Abwechslung, ohne sein Haus zu verlassen, das belastet einen und die Produktivität lässt dadurch nach	2	4	4	1	4	4	5	2	5	4	2	2	2	1	6	7	7	7	4	2	4	2	5	2	1	4	1	1	1	3	2	4
2	spring_2021	1	25	2	1	3				1				4	Mein Leben hat sich durch Corona nicht stark verändert, bis auf die Einschränkungen die jeder einhalten muss	4	Gleiche wie zuvor	1	2	2	4	3	4	3	5	2	4	3	2	4	5	6	3	4	3	6	6	5	4	2	3	3	4	5	4	5	3.5	4.5	4.5
2	spring_2021	1	24	1	1	3				1				6	sehr viel Zeit, Langeweile macht Kreativ Zeit sich länger mit etwas zu beschäftigen	3	Träge, kein vernünftiger Alltag zu viel Zeit	2	5	4	4	3	4	3	4	4	5	4	3	4	4	5	5	6	6	7	5	4	2	2	3	3	3	3	2	2	4	3	4
2	spring_2021	1	20	1	1	5			1					1	Da man zurzeit nicht viel machen kann langweile ich mich und habe keine Lust kreativ zu sein.	1	Die online Vorlesungen im Studium motivieren einen nicht zu lernen. Man lässt sich leicht ablenken und ist dadurch viel unproduktiver.	4	3	4	2	1	4	3	4	3	4	3	3	3	2	3	3	3	4	3	2	2	2	4	5	3	3	5	5	4	4.5	3	3
2	spring_2021	1	26	2	1	4			1					2	Ich habe keinen Ausgleich, bin unmotivierter	2	Weniger Motivation	1	4	3	2	4	5	2	4	4	3	3	2	4	2	6	5	4	4	7	4	5	3	4	2	4	4	3	4	4	2.5	3.5	5
2	spring_2021	1	21	1	1	5			1					5		4		2	4	2	3	4	4	4	5	2	2	4	2	4	6	5	4	7	6	3	7	4	4	3	2	2	4	4	1	2	2	4.5	4
2	spring_2021	1	21	2	1	4			1					4		4		2	2	3	3	3	3	3	3	4	3	4	2	3	3	3	3	4	4	3	3	4	3	3	3	3	4	5	4	4	3	3	3.5
2	spring_2021	1	23	2	1	4			1					5		5		4	4	2	2	3	4	2	4	2	4	3	4	4	5	5	5	5	2	4	4	2	4	4	3	4	2	3	3	6	3.5	4	3
2	spring_2021	1	21	1	1	5			1					4		3		4	3	4	3	2	3	3	3	4	4	3	2	4	3	3	2	2	1	4	5	2	2	3	4	3	4	6	6	7	4	2.5	2.5
2	spring_2021	1	20	2	1	5			1	1				3		5		2	4	2	4	3	4	3	3	2	4	4	1	4	6	7	2	1	2	7	6	4	4	2	3	3	5	6	7	6	3.5	3.5	4
2	spring_2021	1	22	2	1	5			1					4		4		1	1	4	3	3	5	3	4	4	4	4	3	3	5	5	5	5	5	6	6	5	2	3	3	3	3	3	3	3	3.5	3	5
2	spring_2021	1	65	1	1	3				1				1	Man trifft sich weniger mit Anderen, viele Geschäfte etc. sind geschlossen, somit sind Materialeinkäufe schwieriger, die Ideen, z. B. bei Gartenfestivals fehlen...	2	Kein Material, keine Lust....	1	4	1	1	1	5	3	2	2	4	4	2	4	2	2	5	6	6	6	3	5	5	5	5	3	4	3	2	2	4.5	3.5	5
2	spring_2021	1	18	1	1	5	1							5	Mehr Zeit	5	Aufgaben selber einteilen	4	3	2	4	1	3	2	4	3	4	3	1	3	4	6	2	4	2	6	6	2	4	2	5	4	5	6	4	6	4.5	4	2.5
2	spring_2021	1	24	2	1	5			1					4	Es ist alles wie vorher.	5	Es liegt an Corona und Zeigt sich dadurch, dass ich unproduktiver bin. Um etwas präzisier zu werden liegt es an dem relativ langweiligen Alltag. Ich bin etwas unmotiviertet als vorher.	4	1	4	5	3	3	4	3	1	4	3	4	1	4	7	2	4	4	4	2	2	2	1	3	2	2	6	4	4	3.5	2.5	2.5
2	spring_2021	1	56	1	1	5				1				2	Einschränkungen der Pandemie bremsen Kreativität aus	3	Lustlisigkeit. Frustration	1	4	2	4	4	5	3	4	2	4	5	1	4	4	2	2	4	2	5	6	5	4	2	2	3	5	6	4	6	3	4	5
2	spring_2021	1	25	2	1	4				1				4	Kein Unterschied zu vorher	4	Im ländlichen Raum mit eigenem Garten gibt es nun mal genug Möglichkeiten.	4	3	2	4	3	2	2	4	2	5	4	3	2	4	1	4	1		2	7	2	4	2	3	4	3	4	7		4	4	2
2	spring_2021	1	25	1	1	5			1					5	Zeichne mehr als vorher und entwickele mehr Ideen was spätere Forschungsarbeiten oder Lehrmethoden angeht	6	Weniger Ablenkung, erledige meine Aufgaben zeitig und bin besser im Organisations- und Zeitmanagement geworden	4	4	2	3	2	4	2	4	5	5	3	3	3	5	6	2	3	1	5	5	2	4	3	4	4	3	6	5	7	4.5	4	3
2	spring_2021	1	29	2	1	5				1				4		5	Weniger Alternativen, mehr Druck etwas aus der Pandemiezeit zu machen	2	4	2	4	2	4	2	4	2	4	3	2	4	5	6	4	4	1	4	5	4	4	2	4	4	4	4	4	7	4	4	4
2	spring_2021	1	26	2	1	5			1					3	Im immer gleichen Alltag gibt es weniger Probleme und neue Situationen, die Kreativität erfordern würden.	4	Ich bin diszipliniert und strukturiere meinen Tag so, dass ich produktiv bleibe, auch von zuhause aus.	2	4	3	3	4	5	4	5	3	2	2	2	3	5	4	3	3	1	2	5	4	3	3	2	2	4	5	5	7	2	4	4.5
2	spring_2021	1	24	2	2	5			1					5	Viel Zeit und schnell wechselnder Fokus. Eine größere Orientierung an dem was spaß macht.	2	Schwierigkeiten mit Zeitmanagement, Selbstzweifel, Angstbewältigung.	5	5	5	2	2	4	3	4	4	4	3	1	4	5	6	1	2	1	5	5	1	1	4	4	3	5	7	6	7	4	2.5	2.5
2	spring_2021	1	52	2	1	4				1				4	Die Coronapandemie hat für mich nur geringe Einschränkungen.	4	S. O.	3	3	1	4	4	4	3	5	2	4	4	2	4	6	6	6	5	4	6	7	3	5	2	2	3	4	2	3	4	3	5	3.5
2	spring_2021	1	25	2	1	3				1				5	Mehr Zeit	6	Leben was man lebt	4	4	1	4	5	3	3	5	2	3	2	3	3	4	4	3	4	5	6	5	2	5	2	1	3	3	5	4	3	2	5	2.5
2	spring_2021	1	24	2	1	5			1					3	Traeger	3	Weniger energke	2	4	2	2	1	4	4	4	2	4	4	2	4	5	7	1	4	1	6	7	4	4	4	5	2	4	7	4	7	4.5	4	4
2	spring_2021	1	23	1	1	5			1					6	Mehr Zeit zuhause und mit mir	2	Trägheit, Energielosigkeit	1	4	2	1	1	5	4	4	5	5	4	2	4	4	6	1	3	1	3	5	5	4	5	5	2	4	7	5	7	5	4	5
2	spring_2021	1	20	1	1	5		1						3	Lockdown, Kontaktbeschränkungen, Ausgangssperre, alle Geschäften und Gastronomien geschlossen	3	Fehlende Motivation durch fehlende Teamarbeit, dauernd zu Hause bewirkt Müdigkeit und Lustlosigkeit	4	4	3	1	3	2	2	4	4	2	4	1	3	2	3	2	4	1	4	6	2	3	5	3	4	5	6	4	7	2.5	3.5	2
2	spring_2021	1	24	2	1	5			1					3	träger Alltag, viel uni über zoom	4		2	4	2	4	2	5	4	5	2	3	4	2	3	7	7	1	1	2	6	5	4	4	2	4	2	4	7	7	6	3.5	4.5	4.5
2	spring_2021	1	23	1	1	5			1					5	Mehr Zeit für kreative Dinge. Mehr Zeit, Kreativität auszuleben.	4	Mehr Zeit für Sport. Mehr Zeit, Dinge zu erledigen.	5	4	3	3	1	2	4	5	5	4	4	3	4	6	7	4	2	2	4	7	1	3	3	5	2	3	4	6	6	4.5	4	1.5
2	spring_2021	1	22	1	1	5			1					1	Ich habe weniger Motivation bzw neue Ideen, da man jeden Tag nur vor dem Laptop am Schreibtisch sitzt und mir fehlt zum Teil eine Inspirationsquelle und dann normale Leben.	3	Zu Hause ist man leichter abgelenkt, macht doch nochmal die Wäsche oder einem fällt etwas anderes ein. Man kommt sehr viel schneller zum prokrastinieren.	2	4	1	2	1	5	4	4	5	5	5	1	4	3	1	4	5	2	3	4	4	5	4	5	2	5	4	3	6	5	4.5	4.5
2	spring_2021	1	22	2	1	4			1					3	Mir fehlt die Inspiration von Außerhalb und die Abwechslung im Leben	7	Es zeigt sich durch mangelnde Leistungsfähigkeit und mangelnde Motivation.	4	4	4	4	2	3	4	2	3	4	4	2	2	3	6	3	5	1	6	5	2	2	2	4	2	4	5	3	7	4	2	2.5
2	spring_2021	1	22	3	1	4			1					3	Lustlos, weniger Ideen	3	Depressionen, zu viele Gedanken	4	3	3	3	1	4	2	4	4	5	3	2	3	4	7	5	5	7	7	4	2	3	3	5	4	4	3	3	1	5	3.5	3
2	spring_2021	1	20	2	1	5			1					3	fehlende Kontakte zu anderen Künstler*innen/ Menschen, fehlende Inspiration durch fehlende Ausstellungen/ Konzerte/ oder andere kulturelle Aktivitäten	6	Ich habe mehr Zeit, frühere Ideen wieder aufzugreifen und auszuarbeiten. Beziehungsweise Zeit, um sich intensiver mit Themen/ Projekten auseinanderzusetzen.	4	3	1	4	1	3	3	5	1	5	5	1	5	5	5	3	1	1	5	6	2	5	2	5	3	5	5	7	7	5	5	2.5
2	spring_2021	1	20	2	1	5			1					6	Mehr Zeit um sich damit zu beschäftigen, Meditation	4		4	4	3	2	4	3	4	4	4	3	4	2	3	4	6	3	3	3	2	6	2	3	4	2	2	4	5	5	5	2.5	3.5	2.5
2	spring_2021	1	57	2	1	5				1				5	Eingeschränkte Möglichkeiten erfordern neue Ideen das umzusetzen was getan werden muss	4		1	3	1	5	2	5	3	4	1	3	3	3	4	4	5	4	3	2	6	5	5	5	1	4	3	3	4	5	6	3.5	4.5	5
2	spring_2021	1	22	3	2	5			1					4		1	immense Trägheit Wenn es darum geht Sachen zu machen oder der ähnlichen	5	3	4	3	1	1	1	4	5	4	3	5	1	5	4	4	5	1	3	1	1	2	3	5	5	1	4	3	7	4.5	3	1
2	spring_2021	1	60	1	1	4			1					3	Allgemeiner Rückzug; kaum soziale Kontakte; Ermüdung; andere Themen, die momentan wichtiger bzw. belastender sind	3	Prokrastination, da man ohnehin mehr Zeit hat	4	4	3	2	1	3	2	5	4	3	4	3	4	2	5	4	6	1	5	4	2	3	4	5	4	3	4	2	7	4	4	2.5
2	spring_2021	1	18	1	1	5	1							5	Ich habe mehr Zeit, ich kann größere Projekte machen	3	Weniger Struktur, weniger Motivation	2	4	2	2	1	4	3	4	4	5	3	3	3	4	5	4	3	2	4	3	4	4	4	5	3	3	4	5	6	5	4	4
2	spring_2021	1	20	1	1	5			1					5	Durch den ersten längeren Lockdown hab ich angefangen zu stricken und wieder mit dem Nähen angegangen. Dadurch, dass momentan nicht so viele Dinge möglich sind, hab ich mir eine Ukulele gekauft.	5	Dadurch, dass ich von daheim studiere, fallen die Kaffeepausen zwischen den Seminaren weg, in denen ich jetzt lerne oder lese für die Uni.	2	3	2	3	2	4	3	5	2	4	4	2	3	3	7	2	2	1	4	4	4	4	3	4	3	4	6	6	7	4	4.5	4
2	spring_2021	1	22	2	1	5				1				4		4		5	3	5	4	3	2	3	5	2	3	2	2	2	5	7	4	4	1	4	5	1	1	2	3	3	4	4	4	7	3	3	1.5
2	spring_2021	1	56	1	1	5				1				3	Zu viel ARB eit	4	Der Alltag braucht Produktivität, um bewältigt zu werden. Andererseits bleibt kaum Zeit, in der ich tun kann , was ich möchte	1	4	1	2	3	4	4	4	2	4	4	1	4	4	3	3	3	2	5	4	5	5	4	3	2	5	5	5	6	3.5	4.5	4.5
2	spring_2021	1	56	2	1	5				1				5	Neue Aufgaben , die sich bisher nie so ergeben haben	5	Mehr Arbeit, die sich nur durch kreative Lösungen bewältigen lässt	4	4	1	2	2	2	4	5	2	4	4	2	3	6	6	2	2	1	3	5	2	5	4	4	2	4	6	6	7	4	5	2
2	spring_2021	1	21	1	1	5			1					3	Wenig visuelle Stimulation und soziale Interaktion	2	Es gibt weniger Druck und da man weniger vor hat fühlt sich der Tag länger an und trotzdem schafft man weniger	1	3	1	2	1	5	1	5	3	5	3	2	4	6	6	3	3	1	7	7	5	5	4	5	5	4	5	5	7	5	5	5
2	spring_2021	1	21	1	1	5			1					3	Wenig Motivation, nicht so viel Abwechslung	1	Wenig Motivation, nicht so viel Abwechslung	2	4	3	2	4	4	2	4	3	2	5	2	5	4	5	5	4	4	5	6	4	3	4	2	4	4	3	4	4	2	3.5	4
2	spring_2021	1	21	1	1	5			1					3	Weniger Lust sich kreativ auszuleben. Keine Inspiration von außen.	3	Schnell faul	3	4	3	2	2	4	4	2	4	2	4	3	4	2	2	4	3	2	5	5	3	3	4	4	2	3	4	5	6	3	2.5	3.5
2	spring_2021	1	23	1	1	5			1					2	Mangelnde Motivation, weniger Eindrücke von Außen, weniger kreativer Austausch mit anderen und minimale soziale Kontakte, wenig Abwechslung	2	Mangelnde Motivation, verschlechterte mentale Gesundheit, wenig Abwechslung, Langeweile, kein Ende in Sicht.	1	4	2	2	1	5	3	4	3	5	4	2	4	2	6	2	2	1	5	5	5	4	4	5	3	4	6	6	7	5	4	5
2	spring_2021	1	72	1	1	3					1			3	Kurse können nicht stattfinden	5	Vieles lässt sich nicht durchführen	3	4	2	4	2	4	4	3	2	4	4	2	4	3	3	4	3	3	3	5	3	4	2	4	2	4	4	5	5	4	3.5	3.5
2	spring_2021	1	22	1	1	5			1					5	Durch weniger soziale Kontakte, entfaltet man sich in anderer, kreativer Weise. Mehr freie Zeit.	4	Manchmal bin ich viel produktiver, manchmal gar nicht. Ist Tagesform abhängig.	3	3	2	5	2	4	2	5	2	3	4	2	3	4	7	2	3	2	4	6	3	4	1	4	4	4	6	5	6	3.5	4.5	3.5
2	spring_2021	1	22	1	1	5			1					3	- kein (externer) Stimulus, kein sozialer Austausch (Networking), weniger/ keine Kulturangebote, die neue Inspiration liefern, eingefahrener und langweilige Routine, da alles von zuhause stattfindet, die die Kreativität lähmt	2	Mehr Zeit zuhause = schlechteres Zeit- und Projektmanagement = mehr Prokrastination = mehr Faulheit = weniger Workload wird bewältigt, obwohl man weniger Termine hat	2	4	3	2	2	4	3	2	3	5	4	3	3	5	6	3	4	2	6	4	4	3	4	4	3	3	5	4	6	4.5	2.5	4
2	spring_2021	1	20	1	1	5			1					4		3		3	3	3	1	5	3	3	5	4	3	2	4	2	4	6	4	4	4	1	6	3	3	5	1	3	2	4	4	4	2	4	3
2	spring_2021	1	20	2	1	5		1						4	Ich schlafe sowieso die ganze Zeit	4	s.o.	4	2	5	4	5	2	4	2	5	2	4	2	3	3	7	2	5	1	2	2	2	1	2	1	2	4	6	3	7	1.5	1.5	2
2	spring_2021	1	21	1	1	5			1					3	Durch Kontakteinschränkungen keine häufigen Treffen mit Freunden wo man sich austauschen kann	4	Alles wie vorher	2	2	3	2	2	4	4	4	3	4	3	2	3	4	7	1	2	1	4	5	4	3	4	4	2	4	7	6	7	4	3.5	4
2	spring_2021	1	21	1	1	5		1						5	Durch die Langeweile überlegt man häufiger darüber nach was man machen könnte und probiert neue Dinge aus. Kochrezepte ausprobieren.	4		3	4	2	3	3	3	3	5	4	4	4	3	4	3	4	4	3	1	2	4	3	4	3	3	3	3	4	5	7	3.5	4.5	3
2	spring_2021	1	21	1	1	5			1					3	Ich habe nicht mehr so viele Inspirationsquellen da ich überwiegend Zeit Zuhause verbringe.	2	Ich kann nur noch durch Unproduktivität aus meinem Arbeitsalltag ausbrechen. Mein ,,Büro” ist gleichzeitig auch mein Schlafzimmer weswegen der Übergang von Arbeit zu Freizeit oft unmöglich festzulegen ist.	3	2	2	4	1	2	2	4	1	5	3	3	3	4	6	1	1	1	3	3	3	4	2	5	4	3	7	7	7	5	4	2.5
2	spring_2021	1	20	1	1	5		1						3	Monotonie	3	Trister Alltag	3	5	4	3	2	3	4	4	4	4	3	2	4	4	3	4	2	1	4	5	3	2	3	4	2	4	4	6	7	4	3	3
2	spring_2021	1	61	2	1	5				1				5	Hier müssten mehrere Wahlmöglichkeitne eingeräumt werden, da sich die Auswirkungen mit der Zeit gewandelt haben, erst deutlich kreativer, mit der Zeit aber eher abnehmend.	5	Hier müssten mehrere Wahlmöglichkeitne eingeräumt werden, da sich die Auswirkungen mit der Zeit gewandelt haben, erst deutlich produktiver, mit der Zeit aber eher abnehmend.	3	4	3	4	1	4	3	4	2	5	4	1	4	6	6	2	4	1	6	6	3	3	2	5	3	5	6	4	7	5	3.5	3.5
2	spring_2021	1	22	1	1	5			1					4	Die Kreativität hängt bei mir von anderen Faktoren ab. Uhrzeit, Gefühlszustand, etc.	3	Der Alltag fühlt sich mehr wie ein Trott an, da er weniger auf räumliche Bewegung setzt.	3	3	2	3	1	4	2	4	3	4	3	2	4	4	3	4	5	4	4	4	3	4	3	5	4	4	4	3	4	4.5	4	3.5
2	spring_2021	1	61	1	1	5				1				3	Unlust / Phantasielosigkeit / Ungeduld / Unruhe	4	weniger Ablenkungsmöglichkeiten (z.B. durch Reisen, Besuche ...)	4	4	3	2	2	3	3	4	2	4	4	1	4	5	6	1	2	1	4	6	2	3	4	4	3	5	7	6	7	4	3.5	2.5
2	spring_2021	1	21	2	1	5			1					2		3		3	2	5	2	3	4	2	3	2	5	2	4	3	5	3	2	3	5	6	5	3	1	4	3	4	2	6	5	3	4	2	3.5
2	spring_2021	1	71	1	1	3					1			4		4		2	3	1	2	4	4	3	5	2	4	4	2	4	3	3	3	4	4	5	5	4	5	4	2	3	4	5	4	4	3	5	4
2	spring_2021	1	21	2	1	5			1					4		4		2	3	4	2	3	4	3	3	2	4	3	3	3	5	4	4	4	4	4	4	4	2	4	3	3	3	4	4	4	3.5	2.5	4
2	spring_2021	1	23	2	1	5		1						5	Mehr Zeit mit mir selbst oder einzelnen, mir vertrauten Personen	4		2	4	3	4	2	4	4	3	3	4	3	2	4	5	7	2	4	4	6	5	4	3	2	4	2	4	6	4	4	4	3	4
2	spring_2021	1	20	2	1	5			1					4		3	Lustlosigkeit; Man schafft weniger als früher bzw. als das was man sich vornimmt	2	2	2	4	4	3	2	5	2	2	3	2	2	3	7	5	5	3	5	3	4	4	2	2	4	4	3	3	5	2	4.5	3.5
2	spring_2021	1	25	2	1	5			1					5	Kochen	4		3	5	2	3	3	2	3	4	1	5	3	3	4	6	2	3	4	4	4	4	3	4	3	3	3	3	5	4	4	4	4	2.5
2	spring_2021	1	26	2	1	4				1				5	Man muss kreativ sein um nicht nur zuhause rumzusitzen.	5	Mehr Umsatz, mehr Zeit für wichtige Dinge	1	2	2	5	2	5	4	5	1	4	2	3	3	7	7	2	2	1	7	6	5	4	1	4	2	3	6	6	7	4	4.5	5
2	spring_2021	1	23	1	1	5			1					4		5	Ich habe mehr Zeit, da der Weg zur Akademie und wieder zurück wegfällt, und kann dadurch mehr am Tag schaffen.	2	5	1	2	4	4	2	5	3	4	5	1	3	5	7	3	2	2	6	5	4	5	4	2	4	5	5	6	6	3	5	4
2	spring_2021	1	23	1	1	5			1					3	In Sachen Kreativität mache genauso viel/wenig kreativ wie vor Corona, bis auf die wegfallenden Urlaube, in denen ich immer kreativ mit meiner Kamera tätig bin	5	Man hat nicht so viele Ablenkungsmöglichkeiten und die Fahrzeiten zur Uni fallen weg	2	4	4	3	3	4	4	4	2	5	4	2	3	5	7	1	3	2	5	6	4	2	3	3	2	4	7	5	6	4	3	4
2	spring_2021	1	43	1	2	5				1				3		4		2	4	1	4	3	4	3	5	2	5	5	2	4	4	3	6	2	7	4	3	4	5	2	3	3	4	2	6	1	4	5	4
2	spring_2021	1	22	2	1	5				1				6	Am Anfang der Pandemie Engpässe bei Versorgung mit Pflegemitteln, dann musste improvisiert werden, hinzu kamen viele Ausfälle der Kollegen	7	Mehr Arbeit	2	4	3	5	4	5	3	4	4	3	4	2	4	4	5	4	6	3	6	5	4	3	1	2	3	4	4	2	5	2.5	3.5	4.5
2	spring_2021	1	52	1	1	5	1			1				4		4		3	4	3	4	4	4	3	3	2	2	4	3	4	5	6	1	5	1	3	3	3	3	2	2	3	3	7	3	7	2	3	3.5
2	spring_2021	1	21	2	1	5				1				4		4		2	3	5	4	5	4	4	2	1	2	3	2	4	4	6	2	5	2	6	6	4	1	2	1	2	4	6	3	6	1.5	1.5	4
2	spring_2021	1	26	1	1	5				1				4	Ich würde nicht sagen, dass ich weniger (oder mehr) Kreativität als zuvor an den Tag lege.	2	Daran, dass ich versuche die Probleme von anderen zu lösen und für mich wenig Zeit übrig bleibt.	4	3	1	4	5	2	3	5	5	4	5	5	2	5	3	1	5	2	5	4	2	5	2	1	3	1	7	3	6	2.5	5	2
2	spring_2021	1	21	1	1	5			1					2	Einseitigkeit des Lebens, Hobbys fallen weg, Stress, keine Ruhe zum Kreativ werden, Kein Wohlfühlraum um Dinge zu entwickeln	2	Keine Motivation, keine Hoffnung, Stress, Kleinigkeiten sind sofort zu viel	4	4	4	1	1	4	4	3	4	5	4	3	2	2	1	3	7	4	2	6	2	2	5	5	2	3	5	1	4	5	2.5	3
2	spring_2021	1	25	2	1	3				1				4		4		4	4	2	2	4	4	2	5	3	3	3	2	3	3	4	4	4	4	5	4	2	4	4	2	4	4	4	4	4	2.5	4.5	3
2	spring_2021	1	22	2	1	5			1					4	weiß ich nicht, habe ich mir noch nie drüber Gedanken gemacht.	2	Die Selbstmotivation in den eigenen vier Wänden zu lernen, Sport zu machen, etc ist deutlich geringer als wenn man feste Termine an festen Orten hat, einem also quasi ein Tagesplan durch Stundenplan etc. vorgeben wird. Auch zum Sport kann ich mich z.B. in einem Fitnessstudio wesentlich besser motivieren als zuhause.	2	4	4	4	5	5	4	2	2	1	4	2	2	6	5	2	2	2	6	5	4	2	2	1	2	4	6	6	6	1	2	4.5
2	spring_2021	1	21	1	1	5			1					4		3	Kein Präsenzstudium, nicht so großer Druck	3	2	3	2	2	3	3	5	3	4	3	3	3	4	5	3	3	4	3	4	3	3	4	4	3	3	5	5	4	4	4	3
2	spring_2021	1	37	1	1	4				1				4		3	manchmal lustlos im 1. Lockdown dann wurde s Wiede besser	4	4	2	2	5	3	3	4	2	3	3	2	4	5	5	5	5	3	2	5	2	4	4	1	3	4	3	3	5	2	4	2.5
2	spring_2021	1	25	2	1	5			1					2	Fehlender Kontakt zu anderen Menschen, Ablenkung	2	Ablenkung, schlechtere Noten	4	5	5	3	4	3	5	4	2	5	3	1	4	6	5	2	5	2	4	5	2	1	3	2	1	5	6	3	6	3.5	2.5	2.5
2	spring_2021	1	21	1	1	5			1	1				4		3	Manchmal keine Motivation durch wenig Austausch mit Menschen	4	5	1	1	1	4	2	5	5	4	4	3	4	4	4	2	2	2	6	4	2	5	5	5	4	3	6	6	6	4.5	5	3
2	spring_2021	1	23	1	1	4	1			1				2		3		1	2	2	4	5	4	4	4	2	2	4	1	4	2	2	2	4	7	5	6	5	4	2	1	2	5	6	4	1	1.5	4	4.5
2	spring_2021	1	22	2	1	5			1					5	mehr Zeit zu hause = mehr beschäftigung mit meiner unmittelbaren umwelt = mehr kreative einfälle	4		3	4	3	4	4	3	2	5	2		4	2	4	4	7	2	3		3	4	3	3	2	2	4	4	6	5		2	4	3
2	spring_2021	1	44	2	1	4				1				4		4		4	2	3	4	4	4	4	3	2	3	4	2	4	3	3	4	4	2	3	5	2	3	2	2	2	4	4	4	6	2.5	3	3
2	spring_2021	1	30	2	1	4				1				4		2	Schlechte grundstimmung	2	4	4	4	1	4	4	4	3	4	3	3	3	5	6	5	5	5	6	5	4	2	2	5	2	3	3	3	3	4.5	3	4
2	spring_2021	1	79	2	1	3					1			4	alles wie vorher	4	genauso produktiv wie vorher	4	4	2	3	4	2	2		2	3	4	3	3	4	3	4	3	5	4	5	2	4	3	2	4	3	4	5	3	2.5	4	2
2	spring_2021	1	22	1	1	5			1					5	Gestaltung meiner Umgebung / meines Wohnraums	3	Keine geregelten Zeitabläufe	1	5	2	2	2	4	4	2	4	5	5	1	5	3	6	4	4	1	6	6	5	4	4	4	2	5	4	4	7	4.5	3	4.5
2	spring_2021	1	63	1	1	5				1				3	...jeder Tag ist ähnlich...allles sehr "breiig...keine Highlights...keine Inspirationen...trotz eigentlich mehr Zeit !!	3	Denke, habe noch später Zeit für alles.....	2	4	4	4	2	4	4	5	2	5	2	2	4	5	7	1	2	1	4	5	4	2	2	4	2	4	7	6	7	4.5	3.5	4
2	spring_2021	1	22	1	1	5		1						4		2	Depressionen, Kunden sind dreister, mehr auf der Arbeit zu tun da viele Kunden im Homeoffice sind	4	3	3	2	4	1	3	4	4	4	2	4	2	4	4	3	6	4	5	2	2	3	4	2	3	2	5	2	4	3	3.5	1.5
2	spring_2021	1	22	2	1	5				1				7	Ich mache das Beste aus der Zeit und beschäftige mich daher intensiv mit meinem Hobby.	7	Durch meine viele Zeit zu Hause.	3	2	2	4	1	5	3	5	3	5	2	3	2	4	6	4	3	5	3	2	3	4	2	5	3	3	4	5	3	5	4.5	4
2	spring_2021	1	22	1	1	5			1					3	wenig Kontakt mit anderen	3	Kontakt mit anderen, weniger Teamarbeit	3	3	4	2	1	4	4	4	2	4	4	2	4	4	5	2	7	3	4	6	3	2	4	5	2	4	6	1	5	4.5	3	3.5
2	spring_2021	1	22	2	1	5			1					4	Kreativitätsprozesse in der Gruppe sind erschwert, allerdings bin ich auch alleine kreativ, deshalb gleicht sich das eher aus	3	weniger Konzentration bei Vorlesungen, fehlender sozialer Ausgleich ist sehr ermüdend	2	4	3	4	1	4	4	4	2	4	4	2	4	6	7	1	2	1	4	5	4	3	2	5	2	4	7	6	7	4.5	3.5	4
2	spring_2021	1	37	1	1	5						1		5	Bisschen mehr Zeit für handarbeiten	5	Mehr Zeit zu Hause - mehr gehäkelt und Karten gebastelt	2	4	3	2	4	5	2	4	2	4	4	2	4	4	4	3	3	2	2	5	4	3	4	2	4	4	5	5	6	3	3.5	4.5
2	spring_2021	1	19	1	1	3	1							2	Mal und schreib Blockaden Keine Motivation	5	Tagesablauflisten abarbeiten	2	4	4	2	1	4	3	3	2	4	3	3	3	2	4	3	5	2	2	3	4	2	4	5	3	3	5	3	6	4.5	2.5	4
2	spring_2021	1	21	1	1	5			1					1	Zuhause wieder eingezogen, weniger soziale Kontakte	3		1	3	3	4	1	5	2	4	2	5	3	2	4	5	7	1	3	1	5	7	5	3	2	5	4	4	7	5	7	5	3.5	5
2	spring_2021	1	26	1	1	5			1					4	war vorher schon nicht kreativ	3	fehlende Tagesstruktur	2	4	4	3	4	4	4	5	4	2	4	1	3	3	2	4	4	4	3	3	4	2	3	2	2	5	4	4	4	2	3.5	4
2	spring_2021	1	25	2	1	5			1	1				3	Ich habe das Gefühl, dass Kontakt zu anderen Menschen, und die Eindrücke die man bei Unternehmungen gewinnt auch Teil des kreativen Treibstoffes sind.	5	Ich habe das Gefühl, dass es sozial akzeptabel ist, weniger produktiv zu sein, da es vielen Menschen so geht. So fehlt mir Druck.	3	4	4	3	1	4		2	2	5	4	2	3	2	6	2	1	6	2	2	3	2	3	5		4	6	7	2	5	2	3.5
2	spring_2021	1	22	1	1	5			1					1	Lustlosigkeit und wenig neue Ideen, da viele Dinge begrenzt sind. Das Studium nimmt viel Zeit ein von zuhause, weil die Dozenten einem sehr viel zu lesen geben.	2	das gleiche...	2	3	3	3	2	5	4	5	3	4	2	4	2	4	4	4	3	1	3	3	4	3	3	4	2	2	4	5	7	4	4	4.5
2	spring_2021	1	35	1	1	5				1		1		1	vermiss Urlaub um zu entspannen -> weniger Ausgleich -> weniger kreativität	4		2	2	3	2	2	4	4	5	2	5	2	3	2	5	5	2	2	2	2	6	4	3	4	4	2	3	6	6	6	4.5	4	4
2	spring_2021	1	62	1	1	4				1				5	Masken nähen, Freizeitgestaltung mit coronabedingtem Abstand	4		4	3	3	2	2	4	3	4	4	3	4	2	4	2	1	4	6	2	2	5	2	3	4	4	3	4	4	2	6	3.5	3.5	3
2	spring_2021	1	59	2	1	4				1				5	mehr Zeit zum Einrichten einer neuen Wohnung	4		4	3	1	4	1	3	3	4	2	5	4	2	4	5	4	4	4	2	4	5	2	5	2	5	3	4	4	4	6	5	4.5	2.5
2	spring_2021	1	32	2	1	5				1				4	Maximale Auslastung durch Job, Familie und Hobbies	6	Maximale Auslastung und Stresslevel	2	4	5	4	4	2	3	4	2	4	3	2	4	3	4	5	6	4	7	4	4	1	2	2	3	4	3	2	4	3	2.5	3
2	spring_2021	1	21	2	1	5			1					3	Antriebslosigkeit	4		2	4	2	4	4	4	2	4	3	2	4	3	4	5	7	2	5	3	5	4	4	4	2	2	4	3	6	3	5	2	4	4
2	spring_2021	1	21	2	1	5			1					2	Es ist alles langweiliger, kaum geistige, neue Eindrücke	1	Langeweile, weniger Motivation, immer das gleiche etc.	5	3	5	5	3	1	5	1	5	5	1	4	1	1	7	3	5	1	4	5	1	1	1	3	1	2	5	3	7	4	1	1
2	spring_2021	1	20	1	1	5			1					5	Weil es mir schlechter geht, das ist ein guter Anlass, kreativ zu sein, um seinem Leid anderweitig Ausdruck zu geben. Ich male und schreibe mehr.	5	Da sonst nicht viel zu tun ist und auch Treffen mit Freunden nicht möglich sind, beschäftige ich mich mehr mit kreativen Arbeiten oder meinem Studium.	4	4	2	2	2	3	2	4	5	4	4	2	4	6	6	4	3	2	3	3	2	4	4	4	4	4	4	5	6	4	4	2.5
2	spring_2021	1	65	1	1	5				1				5	Muss mehr improvisieren im home-office,	4		4	4	2	4	3	2	4	4	1	3	4	2	4	4	4	2	2	2	4	6	2	4	2	3	2	4	6	6	6	3	4	2
2	spring_2021	1	22	1	1	5			1					4		3	Bin viel zu Hause und demnach nicht sonderlich spontan	3	4	4	2	4	3	4	4	5	2	3	2	4	4	5	4	4	4	3	4	3	2	4	2	2	4	4	4	4	2	3	3
2	spring_2021	1	22	1	1	5			1					5	Man kann spontane Gedankengänge direkt notieren und niederschreiben.	3	Fehlende Ambitionen (keine Lerntreffen)	2	2	1	4	1	4	2	4	3	5	3	3	4	5	7	1	1	3	5	6	4	5	2	5	4	3	7	7	5	5	4.5	4
2	spring_2021	1	22	2	1	5			1					5		3		3	3	2	4	2	4	3	4	2	4	3	3	2	4	5	3	4	3	5	5	3	4	2	4	3	3	5	4	5	4	4	3.5
2	spring_2021	1		1	1	5		1						2		2		5		3	4	4	5	2	4	4	2	4	4	4	5	4	4	5	5	5	5	1	3	2	2	4	2	4	3	3	2	3.5	3
2	spring_2021	1	48	1	1	3				1				2	Keine Inspriarationen und Handlungsdruck	3	Müde, manchmal Antriebslos	2	5	4	3	4	4	2	4	2	4	4	2	4	2	2	3	3	5	3	4	4	2	3	2	4	4	5	5	3	3	3	4
2	spring_2021	1	27	2	1	5			1					2	Monotonie, antriebslosigkeit	2	Weniger bewegung	2	3	3	3	1	5	2	5	2	4	2	4	3	3	1	3	4	5	3	2	4	3	3	5	4	2	5	4	3	4.5	4	4.5
2	spring_2021	1	22	1	1	4			1					4	-	1	-	2	3	4	4	4	4	4	5	4	3	2	4	2	3	6	1	3	1	4	5	4	2	2	2	2	2	7	5	7	2.5	3.5	4
2	spring_2021	1	37	2	1	5				1				4	Ich habe durch die Corona Krise kaum Auswirkungen. Das einzige, wie ich die Corona Krise merke ist, dass die Kinder nicht immer betreut werden. Aber wahrscheinlich wären sie sonst häufiger krank und ähnlich oft zu Hause. Die negative Auswirkung ist, dass ich kein Volleyball spielen kann.	4	siehe oben	2	4	4	4	5	4	3	4	2	2	4	2	4	5	5	2	2	2	5	7	4	2	2	1	3	4	6	6	6	1.5	3	4
2	spring_2021	1	60	2	2	5				1				4	das Leben läuft (außer Berufsarbeit) ziemlich normal weiter	4	wie oben	2	4	4	3	1	4	4	3	3	5	3	2	3	1	6	1	5	1	5	4	4	2	3	5	2	4	7	3	7	5	2.5	4
2	spring_2021	1	54	2	1	5				1				5	es war zumindest im ersten Jahr so, weil ich ein vorbereitetes Projekt beenden konnte; dann gab es auch Phasen, in denen die Kreativität versackt ist, weil ich mich fragte: wozu?	3	s.o. das wozu? alles ist schal geworden; Thema: sich einschleichende Depression....	2	3	2	3	1	2	2	4	3	3	4	3	3	5	7	2	3	1	3	4	4	4	3	5	4	3	6	5	7	4	4	3
2	spring_2021	1	21	1	1	5	1	1						1	Liegt an motivationslosigkeit	4		2	4	4	4	4	4	3	3	2	2	2	3	2	5	5	5	6	3	2	4	4	2	2	2	3	3	3	2	5	2	2.5	4
2	spring_2021	1	36	1	1	5				1				5	Ich habe in meiner Freizeit mehr Zeit für mich und meinen Partner. Wir sind besser im Austausch und können dadurch mehr basteln, bauen und umgestalten.	6	Durch die wenigen Freizeit Termine habe ich mehr Zeit zur Verfügung und nutze sie gern mit kleineren Projekten, die mich mit Freude erfüllen	1	4	2	3	3	4	3	5	2	4	4	3	4	5	6	1	3	1	4	5	5	4	3	3	3	3	7	5	7	3.5	4.5	4.5
2	spring_2021	1	18	2	1	3	1							3	Keine Ideen was man statt nur rumliegen machen kann	1	Keine Lust mehr	2	4	5	3	4	4	4	3	2	4	3	3	3	5	6	4	6	3	4	5	4	1	3	2	2	3	4	2	5	3	2	4
2	spring_2021	1	24	2	1	5			1					3	Die Motivation ist gesunken.	5	Sehr viel zeit fürs Studium.	2	4	2	4	2	4	2	5	2	4	3	2	3	6	6	4	3	3	3	6	4	4	2	4	4	4	4	5	5	4	4.5	4
2	spring_2021	1	53	1	1	5					1			3	Kein Austausch mit anderen Menschen (nur wenige), kein Besuch von Museen oder Veranstaltungen (wenig Reize von außen), kein Besuch von Konzerten (Musik regt meine Kreativität an),	3	Ängste, die täglich geschürt werden. Ohne Muße wenig Kreativität. Existenzangst von Künstlern, die ausschließlich davon leben, wirken sich auf mich aus.	2	3	1	2	1	4	3	4	3	5	2	3	2	4	6	2	3	2	4	5	4	5	4	5	3	3	6	5	6	5	4.5	4
2	spring_2021	1	69	1	1	5				1				3	Zu viele Sorgen um die Existenz	3	s.o.	1	4	1	2	1	5	2	4		5	3	3	3	6	6	1	1	1	7	6	5	5	4	5	4	3	7	7	7	5	4.5	5
2	spring_2021	1	53	2	1	4				1				6	Mehr Möglichkeit nachzudenken	3	Fehlendes Interesse	5	1	4	3	1	1	4	4	4	4	3	4	2	4	5	3	3	3	6	3	1	2	3	5	2	2	5	5	5	4.5	3	1
2	spring_2021	1	61	2	1	5				1				2	Beim direkten Kontakt mit Kollegen und Studenten entwickle ich mehr Ideen.	3	siehe Antwort vorher	4	4	4	3	4	3	2	5	2	3	4	2	4	5	7	1	1	1	3	6	2	2	3	2	4	4	7	7	7	2.5	3.5	2.5
2	spring_2021	1	20	2	1	5			1					2	Keine richtigen Erfahrungen mehr oder auch keine neuen Dinge sehen die einen inspirieren	2	Schneller gestresst brauche länger für Aufgaben	2	3	2	4	4	4	4	5	2	5	3	2	4	6	6	3	4	3	5	6	4	4	2	2	2	4	5	4	5	3.5	4.5	4
2	spring_2021	1	52	1	1	5				1				5	keine Ahnung	2	Zu viel Arbeit	3	4	1	2	1	4	2	5	3	4	3	2	4	4	5	4	5	1	2	3	3	5	4	5	4	4	4	3	7	4.5	5	3.5
2	spring_2021	1	63	1	2	5								7	mehr Zeit, weniger ablenkung, keine Verabredungen... Im ersten Lockdown war ich unkreativer, habe das dann geändert weil mir das nicht gefallen hat...	7	Sehe letzte Frage hier oben..	1	5	2	5	1	5	1	5	1	5	5	1	5	4	6	2	2	7	5	6	5	4	1	5	5	5	6	6	1	5	4.5	5
2	spring_2021	1	24	2	1	5			1					4		4		3	2	3	3	4	3	3	4	3	3	2	4	2	4	4	4	4	2	3	4	3	3	3	2	3	2	4	4	6	2.5	3.5	3
2	spring_2021	1	22	2	1	5			1					3	Motivationsprobleme, für Dinge, die nicht unbedingt gemacht werden müssen	4		2	2	3	4	2	4	4	4	1	3	4	3	3	2	6	2	3	2	6	6	4	3	2	4	2	3	6	5	6	3.5	3.5	4
2	spring_2021	1	26	2	1	2		1						4		4		2	3	4	4	3	4	3	4	3	3	3	2	3	5	5	5	4	2	5	7	4	2	2	3	3	4	3	4	6	3	3	4
2	spring_2021	1	57	1	1	3						1		6	mehr Zeit	6		2	2	1	2	2	2	4	4	3	4	4	3	4	2	6	1	2	6	4	6	4	5	4	4	2	3	7	6	2	4	4.5	3
2	spring_2021	1	57	2	1	5				1				3	Alle Konzerte wurden abgesagt, alle Auftritte im Opernhaus wurden abgesagt, kaum mehr Auftrittsmöglichkeiten	2	Keine Auftrittsmöglichkeiten mehr	4	4	3	3	1	3	3	5	2	3	4	3	4	6	6	2	2	1	3	7	2	3	3	5	3	3	6	6	7	4	4	2.5
2	spring_2021	1	40	2	1	1				1				4	Vor der Pandemie war es knapp, sowie während der Pandemie. Alle beim alten...	4	siehe oben...	4	4	3	2	1	3	2	3	3	4	4	2	4	4	3	3	2	4	6	4	2	3	4	5	4	4	5	6	4	4.5	3	2.5
2	spring_2021	1	60	2	1	4				1				6	Ich habe mehr Zeit für meine Nebentätigkeiten (Tonstudio, Grafik, handwerkliche Tätigkeiten)	5	Ich werde nicht durch meinen Hauptberuf (Opernchorsänger) abgelenkt	4	5	4	3	1	2	2	5	4	4	4	2	5	5	6	2	3	2	3	6	2	2	3	5	4	4	6	5	6	4.5	3.5	2
[truncated: 4 more columns]
